# Supplementary material for: Review of the mudflat varunid crab genus Metaplax (Crustacea, Brachyura, Varunidae) from East Asia and northern Vietnam
Source: Zookeys. 2019 Oct 2;877:1–29. doi: 10.3897/zookeys.877.38300 (PMC6785571; doi:10.3897/zookeys.877.38300)
Supplement: XML Treatment for Metaplax elegans [file zookeys.877.38300-treatment1.xml]

<!DOCTYPE tp:taxon-treatment
  PUBLIC "-//TaxonX//DTD Taxonomic Treatment Publishing DTD v0 20100105//EN" "tax-treatment-NSO.dtd">
<tp:taxon-treatment xmlns:tp="http://www.plazi.org/taxpub"><tp:treatment-meta><kwd-group><label>Taxon classification</label><kwd><named-content xmlns:xlink="http://www.w3.org/1999/xlink" content-type="kingdom">Animalia</named-content></kwd><kwd><named-content xmlns:xlink="http://www.w3.org/1999/xlink" content-type="order">Decapoda</named-content></kwd><kwd><named-content xmlns:xlink="http://www.w3.org/1999/xlink" content-type="family">Varunidae</named-content></kwd></kwd-group><mixed-citation publication-type="journal"><person-group><name><surname>Shih</surname><given-names>Hsi-Te</given-names></name><name><surname>Hsu</surname><given-names>Jhih-Wei</given-names></name><name><surname>Wong</surname><given-names>Kingsley J.H.</given-names></name><name><surname>Ng</surname><given-names>Ngan Kee</given-names></name></person-group><article-title>Review of the mudflat varunid crab genus <italic><tp:taxon-name><tp:taxon-name-part taxon-name-part-type="genus" reg="Metaplax">Metaplax</tp:taxon-name-part></tp:taxon-name></italic> (<tp:taxon-name><tp:taxon-name-part taxon-name-part-type="subphylum">Crustacea</tp:taxon-name-part></tp:taxon-name>, <tp:taxon-name><tp:taxon-name-part taxon-name-part-type="infraorder">Brachyura</tp:taxon-name-part></tp:taxon-name>, <tp:taxon-name><tp:taxon-name-part taxon-name-part-type="family">Varunidae</tp:taxon-name-part></tp:taxon-name>) from East Asia and northern Vietnam</article-title><source>Zookeys</source><day>02</day><month>10</month><year>2019</year><volume>877</volume><fpage>1</fpage><lpage>29</lpage><pub-id pub-id-type="doi">10.3897/zookeys.877.38300</pub-id></mixed-citation></tp:treatment-meta><tp:nomenclature><tp:taxon-name><object-id xmlns:xlink="http://www.w3.org/1999/xlink" content-type="arpha" xlink:type="simple">AF9022BC-3B84-59F5-86CE-B87FC3E1DB85</object-id>
              <tp:taxon-name-part taxon-name-part-type="genus" reg="Metaplax">Metaplax</tp:taxon-name-part>
              <tp:taxon-name-part taxon-name-part-type="species" reg="elegans">elegans</tp:taxon-name-part>
            </tp:taxon-name><tp:taxon-authority>De Man, 1888</tp:taxon-authority><xref ref-type="fig" rid="F2">Figures 2A–C</xref><xref ref-type="fig" rid="F3">, 3</xref><xref ref-type="fig" rid="F7">, 7A–D</xref><tp:nomenclature-citation-list><tp:nomenclature-citation><tp:taxon-name>
                  <tp:taxon-name-part taxon-name-part-type="genus" reg="Metaplax">Metaplax</tp:taxon-name-part> <tp:taxon-name-part taxon-name-part-type="species" reg="elegans">elegans</tp:taxon-name-part></tp:taxon-name><comment>De Man, 1888: 164, pl. 11(4–6) (type locality: Mergui, Myanmar); <xref ref-type="bibr" rid="B1">Alcock 1900</xref>: 434 (East India: Godavari Delta; Myanmar: Mergui); <xref ref-type="bibr" rid="B25">Gordon 1931</xref>: 528 (Hong Kong); <xref ref-type="bibr" rid="B61">Rathbun 1931</xref>: 100 (China: Fujian; Guangdong); <xref ref-type="bibr" rid="B84">Tweedie 1936</xref>: 69 (Malaysia: Selangor; Singapore); <xref ref-type="bibr" rid="B68">Shen 1940a</xref>: 74, 95 (China: Zhejiang; Fujian); <xref ref-type="bibr" rid="B69">Shen 1940b</xref>: 236 (Hong Kong); <xref ref-type="bibr" rid="B85">Tweedie 1950</xref>: 353 (Malaysia: Labuan; Kuching); <xref ref-type="bibr" rid="B48">Macnae 1963</xref>: 104, 180 (list); <xref ref-type="bibr" rid="B13">Dai et al. 1986</xref>: 509, fig. 289 (1–2), pl. 72(5) (China: Guangdong); <xref ref-type="bibr" rid="B22">Fukui et al. 1989</xref>: 230, fig. 25 (W Taiwan); <xref ref-type="bibr" rid="B12">Dai and Yang 1991</xref>: 557, fig. 289 (1–2), pl. 72(5) (China: Guangdong); J.-T. <xref ref-type="bibr" rid="B76">Shih et al. 1991</xref>: 126 (Taiwan: New Taipei City); <xref ref-type="bibr" rid="B14">Davie 1992</xref>: 352, pl. 2B (Hong Kong); <xref ref-type="bibr" rid="B9">Choy and Booth 1994</xref>: 243 (Brunei); <xref ref-type="bibr" rid="B28">Huang 1994</xref>: 598 (list; China); <xref ref-type="bibr" rid="B81">Tan and Ng 1994</xref>: 82 (Singapore; Malaysia); <xref ref-type="bibr" rid="B38">Kuo 1995</xref>: 31, 82, 97, 191, 4 unnumbered figs (W Taiwan); <xref ref-type="bibr" rid="B87">Wang and Liu 1996a</xref>: 128, figs 171–172 (W Taiwan); <xref ref-type="bibr" rid="B88">Wang and Liu 1996b</xref>: 103–104, 2 unnumbered figs (W Taiwan); <xref ref-type="bibr" rid="B21">Fransen et al. 1997</xref>: 125 (syntype; Mergui, Myanmar); <xref ref-type="bibr" rid="B26">Ho and Hung 1997</xref>: 108–109, 1 unnumbered fig.; <xref ref-type="bibr" rid="B36">Kosuge et al. 1997</xref>: 182 (Vietnam: Haiphong); <xref ref-type="bibr" rid="B31">Jeng et al. 1998</xref>: 68, 3 unnumbered figs (Taiwan: Taichung); <xref ref-type="bibr" rid="B90">Wang and Liu 1998a</xref>: 128, figs 171–172 (W Taiwan); <xref ref-type="bibr" rid="B91">Wang and Liu 1998b</xref>: 142, 2 unnumbered figs (W Taiwan); <xref ref-type="bibr" rid="B43">Lee and Leung 1999</xref>: 68, pl. 11 (Hong Kong); <xref ref-type="bibr" rid="B58">Ng and Sivasothi 1999</xref>: 73, 2 unnumbered figs (Singapore); <xref ref-type="bibr" rid="B32">Jeng and Wang 2000</xref>: 38, 2 unnumbered figs (Taiwan: Taichung); <xref ref-type="bibr" rid="B42">Lee and Tung 2000</xref>: 70 (list); <xref ref-type="bibr" rid="B18">Dev Roy and Bhadra 2011</xref>: 36 (list; E India); <xref ref-type="bibr" rid="B40">Lee 2001</xref>: 114, 3 unnumbered figs (W Taiwan); <xref ref-type="bibr" rid="B59">Ng et al. 2001</xref>: 45 (list; Taiwan); <xref ref-type="bibr" rid="B34">Kitaura et al. 2002</xref>: 684 (Vietnam: Haiphong); <xref ref-type="bibr" rid="B55">Ng and Davie 2002</xref>: 379 (Thailand: Phuket); <xref ref-type="bibr" rid="B92">Wang and Liu 2003</xref>: 128, figs 171–172 (W Taiwan); <xref ref-type="bibr" rid="B53">Naiyanetr 2007</xref>: 112 (list: Gulf of Thailand); <xref ref-type="bibr" rid="B16">Dev Roy 2008</xref>: 135 (list; India); <xref ref-type="bibr" rid="B29">Huang 2008</xref>: 668 (list; China); <xref ref-type="bibr" rid="B56">Ng et al. 2008</xref>: 226 (list); <xref ref-type="bibr" rid="B94">Yang et al. 2008</xref>: 803 (list; East and South China seas); <xref ref-type="bibr" rid="B60">Rath and Dev Roy 2008</xref>: 72, pl. 4(5) (NE India); <xref ref-type="bibr" rid="B45">Liu and Wang 2010</xref>: 72, 3 unnumbered figs (W Taiwan); <xref ref-type="bibr" rid="B41">Lee et al. 2013</xref>: 108, 2 unnumbered figs (Taiwan: Tainan); <xref ref-type="bibr" rid="B57">Ng et al. 2017</xref>: 110 (list; Taiwan).</comment></tp:nomenclature-citation></tp:nomenclature-citation-list></tp:nomenclature><tp:treatment-sec sec-type="material" id="SECID0EGMAG"><title>Materials examined.</title><p><bold>Taiwan</bold>: 8 ♂♂ (6.1–14.0 mm), 4 ♀♀ (8.0–13.2 mm) (<named-content xmlns:xlink="http://www.w3.org/1999/xlink" content-type="dwc:institutional_code" xlink:type="simple">NCHUZOOL</named-content> 15479), Danshuei River mangroves, New Taipei City, coll. P.-Y. Hsu and J.-W. Hsu, 24 Mar. 2017; 4 ♂♂ (11.8–15.9 mm), 4 ♀♀ (14.1–15.3 mm) (<named-content xmlns:xlink="http://www.w3.org/1999/xlink" content-type="dwc:institutional_code" xlink:type="simple">NCHUZOOL</named-content> 15480), Jhuwei, New Taipei City, 4 Oct. 1995; 1 ♂ (12.1 mm) (<named-content xmlns:xlink="http://www.w3.org/1999/xlink" content-type="dwc:institutional_code" xlink:type="simple">NCHUZOOL</named-content> 15481), Sinfeng, Hsinchu, 15 Jan. 2014; 2 ♂♂ (8.4–10.5 mm), 5 ♀♀ (6.3–12.1 mm) (<named-content xmlns:xlink="http://www.w3.org/1999/xlink" content-type="dwc:institutional_code" xlink:type="simple">NCHUZOOL</named-content> 15482), Siangshan, Hsinchu, 11 Aug. 2008; 1 ♂ (13.2 mm), 5 ♀♀ (8.7–9.7 mm) (<named-content xmlns:xlink="http://www.w3.org/1999/xlink" content-type="dwc:institutional_code" xlink:type="simple">NCHUZOOL</named-content> 15483), Siangshan, Hsinchu, 13 Mar. 2008; 4 ♂♂ (10.1–11.3 mm), 1 ♀ (11.7 mm) (<named-content xmlns:xlink="http://www.w3.org/1999/xlink" content-type="dwc:institutional_code" xlink:type="simple">NCHUZOOL</named-content> 15484), Haishangu, Hsinchu, 27 Aug. 2013; 1 ♂ (10.8 mm), 3 ♀♀ (8.8–11.6 mm) (<named-content xmlns:xlink="http://www.w3.org/1999/xlink" content-type="dwc:institutional_code" xlink:type="simple">NCHUZOOL</named-content> 15485), Wufu Bridge, Miaoli, 2 Dec. 2015; 4 ♂♂ (12.0–15.1 mm) (<named-content xmlns:xlink="http://www.w3.org/1999/xlink" content-type="dwc:institutional_code" xlink:type="simple">NCHUZOOL</named-content> 15486), Fangyuan, Changhua, 2014; 4 ♂♂ (10.0–12.2 mm), 6 ♀♀ (8.1–12.1 mm) (<named-content xmlns:xlink="http://www.w3.org/1999/xlink" content-type="dwc:institutional_code" xlink:type="simple">NCHUZOOL</named-content> 15487), Yuliao R. estuary, Changhua, coll. J.-W. Hsu et al., 16 Jan. 2017; 4 ♂♂ (5.3–10.6 mm), 3 ♀♀ (10.2–12.9 mm) (<named-content xmlns:xlink="http://www.w3.org/1999/xlink" content-type="dwc:institutional_code" xlink:type="simple">NCHUZOOL</named-content> 15488), area between Yunlin and Chiayi, coll. K.-C. Li and C.-T. Wang, 25 Aug. 2003; 1 ♂ (12.7 mm) (<named-content xmlns:xlink="http://www.w3.org/1999/xlink" content-type="dwc:institutional_code" xlink:type="simple">NCHUZOOL</named-content> 15496), Dongshih, Chiayi County, coll. P.-Y. Hsu, 24 Jan. 2017; 4 ♂♂ (11.5–13.1 mm), 3 ♀♀ (6.7–10.7 mm) (<named-content xmlns:xlink="http://www.w3.org/1999/xlink" content-type="dwc:institutional_code" xlink:type="simple">NCHUZOOL</named-content> 15489), Cihhu, Kinmen, coll. H.-T. Shih and P.-Y. Hsu, 29 June 2018. <bold>China</bold>: 3 ♀♀ (14.0–16.8 mm) (<named-content xmlns:xlink="http://www.w3.org/1999/xlink" content-type="dwc:institutional_code" xlink:type="simple">NCHUZOOL</named-content> 15495), Dongzhai Harbor, Hainan, 23 June 2004; 3 ♀♀ (13.9–16.6 mm) (<named-content xmlns:xlink="http://www.w3.org/1999/xlink" content-type="dwc:institutional_code" xlink:type="simple">NCHUZOOL</named-content> 15457), Dongzhai Harbor, Hainan, 23 June 2004. <bold>Vietnam</bold>: Ho Chi Minh: 8 ♂♂ (5.8–16.5 mm), 9 ♀♀ (6.5–13.7 mm) (<named-content xmlns:xlink="http://www.w3.org/1999/xlink" content-type="dwc:institutional_code" xlink:type="simple">NCHUZOOL</named-content> 15490), Rung Sac, Long Hoa, 12 Oct. 2017; 1 ♂ (18.2 mm), 1 ♀ (12.7 mm) (<named-content xmlns:xlink="http://www.w3.org/1999/xlink" content-type="dwc:institutional_code" xlink:type="simple">NCHUZOOL</named-content> 15491), TT. Can Thanh mangroves, Can Gio, 13 Oct. 2017; 5 ♂♂ (16.0–17.6 mm) (<named-content xmlns:xlink="http://www.w3.org/1999/xlink" content-type="dwc:institutional_code" xlink:type="simple">NCHUZOOL</named-content> 15499), TT. Can Thanh mangroves, Can Gio, 13 Oct. 2017. <bold>Malaysia</bold>: 7 ♂♂ (7.7–12.6 mm), 14 ♀♀ (8.9–12.0 mm) (<named-content xmlns:xlink="http://www.w3.org/1999/xlink" content-type="dwc:institutional_code" xlink:type="simple">NCHUZOOL</named-content> 15492), Mersing, Johor, 19 July 2010. <bold>Singapore</bold>: 1 specimen (not examined, only for DNA study; <named-content xmlns:xlink="http://www.w3.org/1999/xlink" content-type="dwc:institutional_code" xlink:type="simple">ZRC</named-content> 1997.683), Sungei Buloh, 1996; 2 ♂♂ (9.4–11.0 mm), 1 ♀ (6.4 mm) (<named-content xmlns:xlink="http://www.w3.org/1999/xlink" content-type="dwc:institutional_code" xlink:type="simple">NCHUZOOL</named-content> 15493), Lim Chu Kang, 4 Mar. 2012. <bold>Thailand</bold>: 1 ♀ (10.71 mm) (<named-content xmlns:xlink="http://www.w3.org/1999/xlink" content-type="dwc:institutional_code" xlink:type="simple">NCHUZOOL</named-content> 15494), Ranong mangroves, 27 May 2012.</p></tp:treatment-sec><tp:treatment-sec sec-type="diagnosis" id="SECID0EASAG"><title>Diagnosis.</title><p>Carapace (Figs <xref ref-type="fig" rid="F2">2A</xref>, <xref ref-type="fig" rid="F3">3A, F</xref>) trapezoidal, 1.45 times as broad as long (<italic>N</italic> = 127, SD = 0.06), longitudinally convex, broadest between lateral teeth 2 (exorbital angle included), surface sparsely but regularly furnished with short, stiff setae; front broad, divided into two broad lobes, medially concave; lateral margins markedly converging posteriorly, interrupted by four notches, delineating five teeth (including exorbital angle), exorbital angle most distinct, posterior two indistinct; posterolateral facet faintly defined, decorated by two oblique granular ridges. Infraorbital ridge (Figs <xref ref-type="fig" rid="F2">2B</xref>, <xref ref-type="fig" rid="F3">3C</xref>) distinctly sexual dimorphic, males with 47–61 tubercles, medial seven closely set, almost fusing, lateral ca. 20 tubercles slightly vertically elongated; females with 33–42 isomorphic tubercles. Chelipeds (Figs <xref ref-type="fig" rid="F2">2C</xref>, <xref ref-type="fig" rid="F3">3D</xref>) symmetrical, in males more elongated and robust, palm 2.2 times as long as broad, length of palm approximately 1.8 times longer than dactyl (<italic>N</italic> = 20), pollex of chela with low sinuous tooth along cutting margin, dactylus with distinct triangular molar. Ambulatory legs elongated, meri broad, merus of P4 distally armed with several short spines on anterior margin; anterior margins of all ambulatory legs fringed with setal patches. <abbrev xmlns:xlink="http://www.w3.org/1999/xlink" xlink:title="male first gonopods" id="ABBRID0ECTAG" xlink:type="simple">G1</abbrev> (Fig. <xref ref-type="fig" rid="F7">7A–D</xref>) long, slender, distal process triangular, distinctly curved outward.</p><fig id="F3" position="float" orientation="portrait"><object-id xmlns:xlink="http://www.w3.org/1999/xlink" content-type="doi" xlink:type="simple">10.3897/zookeys.877.38300.figure3</object-id><object-id xmlns:xlink="http://www.w3.org/1999/xlink" content-type="arpha" xlink:type="simple">031B48AA-2272-5C4A-9041-2AF2AACF7DFF</object-id><label>Figure 3.</label><caption><p><italic><tp:taxon-name><tp:taxon-name-part taxon-name-part-type="genus" reg="Metaplax">Metaplax</tp:taxon-name-part> <tp:taxon-name-part taxon-name-part-type="species" reg="elegans">elegans</tp:taxon-name-part></tp:taxon-name></italic> De Man, 1888. <bold>A</bold> Dorsal view <bold>B</bold> ventral view <bold>C</bold> left infraorbital ridge <bold>D</bold> right cheliped <bold>A–D</bold> male (<abbrev xmlns:xlink="http://www.w3.org/1999/xlink" xlink:title="carapace width" id="ABBRID0EHUAG" xlink:type="simple">CW</abbrev> 12.7 mm; <named-content xmlns:xlink="http://www.w3.org/1999/xlink" content-type="dwc:institutional_code" xlink:type="simple">NCHUZOOL</named-content> 15496; Dongshih, Chiayi County, Taiwan) <bold>E, F</bold> live coloration <bold>E</bold> photo taken in Gaomei, Taichung, Taiwan (specimen not collected) <bold>F–G</bold> male (<abbrev xmlns:xlink="http://www.w3.org/1999/xlink" xlink:title="carapace width" id="ABBRID0EZUAG" xlink:type="simple">CW</abbrev> 13.1 mm; <named-content xmlns:xlink="http://www.w3.org/1999/xlink" content-type="dwc:institutional_code" xlink:type="simple">NCHUZOOL</named-content> 15489; Kinmen, Taiwan) <bold>G</bold> the typical habitat (Gaomei, Taichung, Taiwan). Scale bars: 2.0 mm.</p></caption><graphic xmlns:xlink="http://www.w3.org/1999/xlink" xlink:href="zookeys-877-001-g003.jpg" position="float" orientation="portrait" xlink:type="simple" id="oo_343946.jpg"><uri content-type="original_file" xlink:type="simple">https://binary.pensoft.net/fig/343946</uri></graphic></fig></tp:treatment-sec><tp:treatment-sec sec-type="distribution" id="SECID0EMVAG"><title>Distribution.</title><p>The Bay of Bengal, Southeast and East Asia: China (Zhejiang; Fujian; Guangdong; Hainan), western Taiwan (including Kinmen), Vietnam, Malaysia (Selangor; Sarawak; Labuan), Singapore, Brunei, Thailand, Myanmar (Mergui), and eastern India (Tamil Nadu, Godavari Delta) (Fig. <xref ref-type="fig" rid="F1">1</xref>).</p></tp:treatment-sec><tp:treatment-sec sec-type="habitat" id="SECID0EWVAG"><title>Habitat.</title><p>At Wazihwei Wetland, estuaries of Danshuei River, northwestern Taiwan, this species is found along shores with substantial freshwater influence, on banks with substrates plastic-muddy, somewhat distant from mangrove stands.</p></tp:treatment-sec><tp:treatment-sec sec-type="remarks" id="SECID0E2VAG"><title>Remarks.</title><p>According to previous descriptions (De <xref ref-type="bibr" rid="B49">Man 1888</xref>, <xref ref-type="bibr" rid="B13">Dai et al. 1986</xref>, <xref ref-type="bibr" rid="B12">Dai and Yang 1991</xref>), the infraorbital ridges of <italic><tp:taxon-name><tp:taxon-name-part taxon-name-part-type="genus" reg="Metaplax">M.</tp:taxon-name-part> <tp:taxon-name-part taxon-name-part-type="species" reg="elegans">elegans</tp:taxon-name-part></tp:taxon-name></italic> bear 50–60 tubercles in males and 35–40 tubercles in females. In the present study of 21 males and 19 females, <abbrev xmlns:xlink="http://www.w3.org/1999/xlink" xlink:title="carapace width" id="ABBRID0EYWAG" xlink:type="simple">CW</abbrev> ranging from 7.7 to 15.9 mm, and the range of variation is slightly wider than previously reported, being 47–61 in males and 33–42 isomorphic tubercles in females (Table <xref ref-type="table" rid="T2">2</xref>, Fig. <xref ref-type="fig" rid="F8">8</xref>).</p><table-wrap id="T2" position="float" orientation="portrait"><label>Table 2.</label><caption><p>Comparison of characters among four species of <italic><tp:taxon-name><tp:taxon-name-part taxon-name-part-type="genus" reg="Metaplax">Metaplax</tp:taxon-name-part></tp:taxon-name></italic> from East Asia and northern Vietnam.</p></caption><table id="TID0EMLBI" rules="all"><tbody><tr><th rowspan="1" colspan="1">Characters</th><th rowspan="1" colspan="1">
                      <italic><tp:taxon-name><tp:taxon-name-part taxon-name-part-type="genus" reg="Metaplax">M.</tp:taxon-name-part> <tp:taxon-name-part taxon-name-part-type="species" reg="elegans">elegans</tp:taxon-name-part></tp:taxon-name></italic>
                    </th><th rowspan="1" colspan="1">
                      <italic><tp:taxon-name><tp:taxon-name-part taxon-name-part-type="genus" reg="Metaplax">M.</tp:taxon-name-part> <tp:taxon-name-part taxon-name-part-type="species" reg="longipes">longipes</tp:taxon-name-part></tp:taxon-name></italic>
                    </th><th rowspan="1" colspan="1">
                      <italic><tp:taxon-name><tp:taxon-name-part taxon-name-part-type="genus" reg="Metaplax">M.</tp:taxon-name-part> <tp:taxon-name-part taxon-name-part-type="species" reg="sheni">sheni</tp:taxon-name-part></tp:taxon-name></italic>
                    </th><th rowspan="1" colspan="1">
                      <italic><tp:taxon-name><tp:taxon-name-part taxon-name-part-type="genus" reg="Metaplax">M.</tp:taxon-name-part> <tp:taxon-name-part taxon-name-part-type="species" reg="tredecim">tredecim</tp:taxon-name-part></tp:taxon-name></italic>
                    </th></tr><tr><td rowspan="1" colspan="1">lateral margin</td><td rowspan="1" colspan="1">five teeth</td><td rowspan="1" colspan="1">five teeth</td><td rowspan="1" colspan="1">five teeth</td><td rowspan="1" colspan="1">five teeth</td></tr><tr><td rowspan="1" colspan="1">infraorbital ridge</td><td rowspan="1" colspan="1">46–61 tubercles in males (lateral 20 vertically elongated); 33–42 isomorphic tubercles in females</td><td rowspan="1" colspan="1">7–13 tubercles in males (mesial ones broad, and gradually decreasing in size); 14–22 isomorphic tubercles in females</td><td rowspan="1" colspan="1">16–20 tubercles in males (mesial ones broad, decreasing in size laterally; mesial-most one more than twice the breadth of the next)</td><td rowspan="1" colspan="1">13–20 tubercles in males (mesial ones broad and decreasing in size, lateral 4–5 roughly same size); 20–27 isomorphic tubercles in females</td></tr><tr><td rowspan="1" colspan="1">cheliped</td><td rowspan="1" colspan="1">palm 2.2 times as long as broad, total length of palm nearly 1.8 times than length of dactyl, cutting edge of dactylus with distinct large teeth</td><td rowspan="1" colspan="1">palm 2.3 times as long as broad, length of palm nearly 1.3 times than length of dactyl, cutting edge of dactylus with low triangular molar, pollex unarmed</td><td rowspan="1" colspan="1">markedly elongated, palm 2.8 times as long as broad, length of palm nearly 2.0 times than length of dactylus, cutting edge of dactylus with triangular molar</td><td rowspan="1" colspan="1">palm 2.3 times as long as broad, length of palm nearly 1.6 times than length of dactyl, cutting edge of both fingers unarmed</td></tr><tr><td rowspan="1" colspan="1">ambulatory legs</td><td rowspan="1" colspan="1">short, broad</td><td rowspan="1" colspan="1">long, slender</td><td rowspan="1" colspan="1">long, slender</td><td rowspan="1" colspan="1">long, slender</td></tr></tbody></table></table-wrap></tp:treatment-sec><tp:treatment-sec><!--Section generated to contain objects referenced in tp:taxon-treatment.--><fig id="F2" position="float" orientation="portrait"><object-id xmlns:xlink="http://www.w3.org/1999/xlink" content-type="doi" xlink:type="simple">10.3897/zookeys.877.38300.figure2</object-id><object-id xmlns:xlink="http://www.w3.org/1999/xlink" content-type="arpha" xlink:type="simple">8A5AB100-3A64-5C07-A9A4-39D47EFC4ECF</object-id><label>Figure 2.</label><caption><p><italic><tp:taxon-name><tp:taxon-name-part taxon-name-part-type="genus" reg="Metaplax">Metaplax</tp:taxon-name-part> <tp:taxon-name-part taxon-name-part-type="species" reg="elegans">elegans</tp:taxon-name-part></tp:taxon-name></italic> De Man, 1888 (<bold>A–C</bold><named-content xmlns:xlink="http://www.w3.org/1999/xlink" content-type="dwc:institutional_code" xlink:type="simple">NCHUZOOL</named-content> 15496, male, 12.7 mm), <italic><tp:taxon-name><tp:taxon-name-part taxon-name-part-type="genus" reg="Metaplax">M.</tp:taxon-name-part> <tp:taxon-name-part taxon-name-part-type="species" reg="longipes">longipes</tp:taxon-name-part></tp:taxon-name></italic> Stimpson, 1858 (<bold>D–F</bold><named-content xmlns:xlink="http://www.w3.org/1999/xlink" content-type="dwc:institutional_code" xlink:type="simple">ZRC</named-content> 2019.0581, male, 14.9 mm), <italic><tp:taxon-name><tp:taxon-name-part taxon-name-part-type="genus" reg="Metaplax">M.</tp:taxon-name-part> <tp:taxon-name-part taxon-name-part-type="species" reg="sheni">sheni</tp:taxon-name-part></tp:taxon-name></italic> Gordon, 1930 (<bold>G–I</bold><named-content xmlns:xlink="http://www.w3.org/1999/xlink" content-type="dwc:institutional_code" xlink:type="simple">NCHUZOOL</named-content> 15466, male, 9.9 mm), and <italic><tp:taxon-name><tp:taxon-name-part taxon-name-part-type="genus" reg="Metaplax">M.</tp:taxon-name-part> <tp:taxon-name-part taxon-name-part-type="species" reg="tredecim">tredecim</tp:taxon-name-part></tp:taxon-name></italic> Tweedie, 1950 (<bold>J–L</bold> paratype, <named-content xmlns:xlink="http://www.w3.org/1999/xlink" content-type="dwc:institutional_code" xlink:type="simple">ZRC</named-content> 1964.7.14.4-18, 16.2 mm). <bold>A, D, G, J, A</bold> carapace <bold>B, E, H, K</bold> left infraorbital ridge <bold>C, F, I, L</bold> outer view of right cheliped. Scale bars: 1.0 mm.</p></caption><graphic xmlns:xlink="http://www.w3.org/1999/xlink" xlink:href="zookeys-877-001-g002.jpg" position="float" orientation="portrait" xlink:type="simple" id="oo_343945.jpg"><uri content-type="original_file" xlink:type="simple">https://binary.pensoft.net/fig/343945</uri></graphic></fig><fig id="F7" position="float" orientation="portrait"><object-id xmlns:xlink="http://www.w3.org/1999/xlink" content-type="doi" xlink:type="simple">10.3897/zookeys.877.38300.figure7</object-id><object-id xmlns:xlink="http://www.w3.org/1999/xlink" content-type="arpha" xlink:type="simple">E89FFDCF-6D61-51BE-B348-EF5FB6365C48</object-id><label>Figure 7.</label><caption><p><italic><tp:taxon-name><tp:taxon-name-part taxon-name-part-type="genus" reg="Metaplax">Metaplax</tp:taxon-name-part> <tp:taxon-name-part taxon-name-part-type="species" reg="elegans">elegans</tp:taxon-name-part></tp:taxon-name></italic> De Man, 1888 (<bold>A–D</bold><named-content xmlns:xlink="http://www.w3.org/1999/xlink" content-type="dwc:institutional_code" xlink:type="simple">NCHUZOOL</named-content> 15496, male, 12.7 mm), right <abbrev xmlns:xlink="http://www.w3.org/1999/xlink" xlink:title="male first gonopods" id="ABBRID0EZCBI" xlink:type="simple">G1</abbrev>; <italic><tp:taxon-name><tp:taxon-name-part taxon-name-part-type="genus" reg="Metaplax">M.</tp:taxon-name-part> <tp:taxon-name-part taxon-name-part-type="species" reg="longipes">longipes</tp:taxon-name-part></tp:taxon-name></italic> Stimpson, 1858 (<bold>E–H</bold><named-content xmlns:xlink="http://www.w3.org/1999/xlink" content-type="dwc:institutional_code" xlink:type="simple">ZRC</named-content> 2019.0581, male, 14.9 mm), right <abbrev xmlns:xlink="http://www.w3.org/1999/xlink" xlink:title="male first gonopods" id="ABBRID0ESDBI" xlink:type="simple">G1</abbrev>; <italic><tp:taxon-name><tp:taxon-name-part taxon-name-part-type="genus" reg="Metaplax">M.</tp:taxon-name-part> <tp:taxon-name-part taxon-name-part-type="species" reg="sheni">sheni</tp:taxon-name-part></tp:taxon-name></italic> Gordon, 1930 (<bold>I–L</bold><named-content xmlns:xlink="http://www.w3.org/1999/xlink" content-type="dwc:institutional_code" xlink:type="simple">NCHUZOOL</named-content> 15466, male, 9.9 mm), right <abbrev xmlns:xlink="http://www.w3.org/1999/xlink" xlink:title="male first gonopods" id="ABBRID0ELEBI" xlink:type="simple">G1</abbrev>; and <italic><tp:taxon-name><tp:taxon-name-part taxon-name-part-type="genus" reg="Metaplax">M.</tp:taxon-name-part> <tp:taxon-name-part taxon-name-part-type="species" reg="tredecim">tredecim</tp:taxon-name-part></tp:taxon-name></italic> Tweedie, 1950 (<bold>M–P</bold> paratype, <named-content xmlns:xlink="http://www.w3.org/1999/xlink" content-type="dwc:institutional_code" xlink:type="simple">ZRC</named-content> 1964.7.14.4-18, 16.2 mm), left <abbrev xmlns:xlink="http://www.w3.org/1999/xlink" xlink:title="male first gonopods" id="ABBRID0EEFBI" xlink:type="simple">G1</abbrev>. Scale bars: 0.5 mm (<bold>A–H, M–P</bold>); 0.2 mm (<bold>I–L</bold>).</p></caption><graphic xmlns:xlink="http://www.w3.org/1999/xlink" xlink:href="zookeys-877-001-g007.jpg" position="float" orientation="portrait" xlink:type="simple" id="oo_343950.jpg"><uri content-type="original_file" xlink:type="simple">https://binary.pensoft.net/fig/343950</uri></graphic></fig><fig id="F1" position="float" orientation="portrait"><object-id xmlns:xlink="http://www.w3.org/1999/xlink" content-type="doi" xlink:type="simple">10.3897/zookeys.877.38300.figure1</object-id><object-id xmlns:xlink="http://www.w3.org/1999/xlink" content-type="arpha" xlink:type="simple">8E5D5F37-84A5-5F76-A772-F21F7486C3A6</object-id><label>Figure 1.</label><caption><p>Collection sites (solid symbols) for species of the genus <italic><tp:taxon-name><tp:taxon-name-part taxon-name-part-type="genus" reg="Metaplax">Metaplax</tp:taxon-name-part></tp:taxon-name></italic> used in this study: green rhombus for <italic><tp:taxon-name><tp:taxon-name-part taxon-name-part-type="genus" reg="Metaplax">M.</tp:taxon-name-part> <tp:taxon-name-part taxon-name-part-type="species" reg="elegans">elegans</tp:taxon-name-part></tp:taxon-name></italic>; red circles for <italic><tp:taxon-name><tp:taxon-name-part taxon-name-part-type="genus" reg="Metaplax">M.</tp:taxon-name-part> <tp:taxon-name-part taxon-name-part-type="species" reg="longipes">longipes</tp:taxon-name-part></tp:taxon-name></italic>; blue triangles for <italic><tp:taxon-name><tp:taxon-name-part taxon-name-part-type="genus" reg="Metaplax">M.</tp:taxon-name-part> <tp:taxon-name-part taxon-name-part-type="species" reg="sheni">sheni</tp:taxon-name-part></tp:taxon-name></italic>; and purple squares for <italic><tp:taxon-name><tp:taxon-name-part taxon-name-part-type="genus" reg="Metaplax">M.</tp:taxon-name-part> <tp:taxon-name-part taxon-name-part-type="species" reg="tredecim">tredecim</tp:taxon-name-part></tp:taxon-name></italic>. Empty symbols mean the additional records from references (see synonym lists for each species).</p></caption><graphic xmlns:xlink="http://www.w3.org/1999/xlink" xlink:href="zookeys-877-001-g001.jpg" position="float" orientation="portrait" xlink:type="simple" id="oo_343944.jpg"><uri content-type="original_file" xlink:type="simple">https://binary.pensoft.net/fig/343944</uri></graphic></fig><fig id="F8" position="float" orientation="portrait"><object-id xmlns:xlink="http://www.w3.org/1999/xlink" content-type="doi" xlink:type="simple">10.3897/zookeys.877.38300.figure8</object-id><object-id xmlns:xlink="http://www.w3.org/1999/xlink" content-type="arpha" xlink:type="simple">F730110A-5E43-51DC-BF27-E4E64FB0CB3C</object-id><label>Figure 8.</label><caption><p>The number of infraorbital tubercles and lobes plotted as a function of carapace width (<abbrev xmlns:xlink="http://www.w3.org/1999/xlink" xlink:title="carapace width" id="ABBRID0E1KBI" xlink:type="simple">CW</abbrev>) of <italic><tp:taxon-name><tp:taxon-name-part taxon-name-part-type="genus" reg="Metaplax">Metaplax</tp:taxon-name-part> <tp:taxon-name-part taxon-name-part-type="species" reg="elegans">elegans</tp:taxon-name-part></tp:taxon-name></italic> De Man, 1888, <italic><tp:taxon-name><tp:taxon-name-part taxon-name-part-type="genus" reg="Metaplax">M.</tp:taxon-name-part> <tp:taxon-name-part taxon-name-part-type="species" reg="longipes">longipes</tp:taxon-name-part></tp:taxon-name></italic> Stimpson, 1858, <italic><tp:taxon-name><tp:taxon-name-part taxon-name-part-type="genus" reg="Metaplax">M.</tp:taxon-name-part> <tp:taxon-name-part taxon-name-part-type="species" reg="sheni">sheni</tp:taxon-name-part></tp:taxon-name></italic> Gordon, 1930, and <italic><tp:taxon-name><tp:taxon-name-part taxon-name-part-type="genus" reg="Metaplax">M.</tp:taxon-name-part> <tp:taxon-name-part taxon-name-part-type="species" reg="tredecim">tredecim</tp:taxon-name-part></tp:taxon-name></italic> Tweedie, 1950.</p></caption><graphic xmlns:xlink="http://www.w3.org/1999/xlink" xlink:href="zookeys-877-001-g008.jpg" position="float" orientation="portrait" xlink:type="simple" id="oo_343951.jpg"><uri content-type="original_file" xlink:type="simple">https://binary.pensoft.net/fig/343951</uri></graphic></fig></tp:treatment-sec><ref-list><ref id="B1"><mixed-citation xmlns:xlink="http://www.w3.org/1999/xlink" xlink:type="simple"><person-group><name name-style="western"><surname>Alcock</surname><given-names>A</given-names></name></person-group> (<year>1900</year>) <article-title>Materials for a carcinological fauna of India. No. 6. The <tp:taxon-name><tp:taxon-name-part taxon-name-part-type="infraorder">Brachyura</tp:taxon-name-part></tp:taxon-name> Catometopa, or <tp:taxon-name><tp:taxon-name-part taxon-name-part-type="superfamily">Grapsoidea</tp:taxon-name-part></tp:taxon-name>.</article-title><source>Journal of the Asiatic Society of Bengal</source><volume>69</volume>(<issue>2</issue>): <fpage>279</fpage>–<lpage>456</lpage>. <ext-link xlink:type="simple" ext-link-type="doi" xlink:href="10.5962/bhl.title.15344">https://doi.org/10.5962/bhl.title.15344</ext-link></mixed-citation></ref><ref id="B25"><mixed-citation xmlns:xlink="http://www.w3.org/1999/xlink" xlink:type="simple"><person-group><name name-style="western"><surname>Gordon</surname><given-names>I</given-names></name></person-group> (<year>1931</year>) <article-title><tp:taxon-name><tp:taxon-name-part taxon-name-part-type="infraorder">Brachyura</tp:taxon-name-part></tp:taxon-name> from the coasts of China.</article-title><source>Journal of the Linnean Society (Zoology)</source><volume>38</volume>: <fpage>525</fpage>–<lpage>558</lpage>. <ext-link xlink:type="simple" ext-link-type="doi" xlink:href="10.1111/j.1096-3642.1931.tb02365.x">https://doi.org/10.1111/j.1096-3642.1931.tb02365.x</ext-link></mixed-citation></ref><ref id="B61"><mixed-citation xmlns:xlink="http://www.w3.org/1999/xlink" xlink:type="simple"><person-group><name name-style="western"><surname>Rathbun</surname><given-names>MJ</given-names></name></person-group> (<year>1931</year>) <article-title>New and rare Chinese crabs.</article-title><source>Lingnan Science Journal</source><volume>8</volume>: <fpage>75</fpage>–<lpage>125</lpage>.</mixed-citation></ref><ref id="B84"><mixed-citation xmlns:xlink="http://www.w3.org/1999/xlink" xlink:type="simple"><person-group><name name-style="western"><surname>Tweedie</surname><given-names>MWF</given-names></name></person-group> (<year>1936</year>) <article-title>On the crabs of the family <tp:taxon-name><tp:taxon-name-part taxon-name-part-type="family">Grapsidae</tp:taxon-name-part></tp:taxon-name> in the collection of the Raffles Museum.</article-title><source>Bulletin of the Raffles Museum, Singapore</source><volume>12</volume>: <fpage>44</fpage>–<lpage>70</lpage>.</mixed-citation></ref><ref id="B68"><mixed-citation xmlns:xlink="http://www.w3.org/1999/xlink" xlink:type="simple"><person-group><name name-style="western"><surname>Shen</surname><given-names>CJ</given-names></name></person-group> (<year>1940a</year>) <article-title>On the collections of crabs of South China.</article-title><source>Bulletin of the Fan Memorial Institute of Biology (Zoology)</source><volume>10</volume>: <fpage>69</fpage>–<lpage>104</lpage>.</mixed-citation></ref><ref id="B69"><mixed-citation xmlns:xlink="http://www.w3.org/1999/xlink" xlink:type="simple"><person-group><name name-style="western"><surname>Shen</surname><given-names>CJ</given-names></name></person-group> (<year>1940b</year>) <article-title>The brachyuran fauna of Hong Kong.</article-title><source>Journal of the Hong Kong Fisheries Research Station</source><volume>1</volume>: <fpage>211</fpage>–<lpage>242</lpage>.</mixed-citation></ref><ref id="B85"><mixed-citation xmlns:xlink="http://www.w3.org/1999/xlink" xlink:type="simple"><person-group><name name-style="western"><surname>Tweedie</surname><given-names>MWF</given-names></name></person-group> (<year>1950</year>) <article-title>Grapsoid crabs from Labuan and Sarawak.</article-title><source>Sarawak Museum Journal</source><volume>5</volume>: <fpage>338</fpage>–<lpage>369</lpage>.</mixed-citation></ref><ref id="B48"><mixed-citation xmlns:xlink="http://www.w3.org/1999/xlink" xlink:type="simple"><person-group><name name-style="western"><surname>Macnae</surname><given-names>W</given-names></name></person-group> (<year>1963</year>) <article-title>A general account of the fauna and flora of mangrove swamps and forests in the Indo-West-Pacific Region.</article-title><source>Advances in Marine Biology</source><volume>6</volume>: <fpage>73</fpage>–<lpage>270</lpage>. <ext-link xlink:type="simple" ext-link-type="doi" xlink:href="10.1016/S0065-2881(08)60438-1">https://doi.org/10.1016/S0065-2881(08)60438-1</ext-link></mixed-citation></ref><ref id="B13"><mixed-citation xmlns:xlink="http://www.w3.org/1999/xlink" xlink:type="simple"><person-group><name name-style="western"><surname>Dai</surname><given-names>AY</given-names></name><name name-style="western"><surname>Yang</surname><given-names>SL</given-names></name><name name-style="western"><surname>Song</surname><given-names>YZ</given-names></name><name name-style="western"><surname>Chen</surname><given-names>GX</given-names></name></person-group> (<year>1986</year>) <source>Crabs of the China seas.</source><publisher-name>China Ocean Press</publisher-name>, <publisher-loc>Beijing</publisher-loc>, <size units="page">568 pp</size>. [74 pls] [In Chinese]</mixed-citation></ref><ref id="B22"><mixed-citation xmlns:xlink="http://www.w3.org/1999/xlink" xlink:type="simple"><person-group><name name-style="western"><surname>Fukui</surname><given-names>Y</given-names></name><name name-style="western"><surname>Wada</surname><given-names>K</given-names></name><name name-style="western"><surname>Wang</surname><given-names>CH</given-names></name></person-group> (<year>1989</year>) <article-title><tp:taxon-name><tp:taxon-name-part taxon-name-part-type="family">Ocypodidae</tp:taxon-name-part></tp:taxon-name>, <tp:taxon-name><tp:taxon-name-part taxon-name-part-type="family">Mictyridae</tp:taxon-name-part></tp:taxon-name> and <tp:taxon-name><tp:taxon-name-part taxon-name-part-type="family">Grapsidae</tp:taxon-name-part></tp:taxon-name> (<tp:taxon-name><tp:taxon-name-part taxon-name-part-type="subphylum">Crustacea</tp:taxon-name-part></tp:taxon-name>: <tp:taxon-name><tp:taxon-name-part taxon-name-part-type="infraorder">Brachyura</tp:taxon-name-part></tp:taxon-name>) from some coasts of Taiwan.</article-title><source>Journal of Taiwan Museum</source><volume>42</volume>: <fpage>225</fpage>–<lpage>238</lpage>.</mixed-citation></ref><ref id="B12"><mixed-citation xmlns:xlink="http://www.w3.org/1999/xlink" xlink:type="simple"><person-group><name name-style="western"><surname>Dai</surname><given-names>AY</given-names></name><name name-style="western"><surname>Yang</surname><given-names>SL</given-names></name></person-group> (<year>1991</year>) <source>Crabs of the China Seas.</source><publisher-name>China Ocean Press</publisher-name>, <publisher-loc>Beijing</publisher-loc>, <size units="page">608 pp</size>. [74 pls]</mixed-citation></ref><ref id="B76"><mixed-citation xmlns:xlink="http://www.w3.org/1999/xlink" xlink:type="simple"><person-group><name name-style="western"><surname>Shih</surname><given-names>JT</given-names></name><name name-style="western"><surname>Lue</surname><given-names>KY</given-names></name><name name-style="western"><surname>Wang</surname><given-names>CH</given-names></name></person-group> (<year>1991</year>) <article-title>Crab fauna and the activities of ten crab species in Tanshui mangrove swamp of Taiwan.</article-title><source>Annual of Taiwan Museum</source><volume>34</volume>: <fpage>121</fpage>–<lpage>140</lpage>. [In Chinese]</mixed-citation></ref><ref id="B14"><mixed-citation xmlns:xlink="http://www.w3.org/1999/xlink" xlink:type="simple"><person-group><name name-style="western"><surname>Davie</surname><given-names>PJF</given-names></name></person-group> (<year>1992</year>) <article-title>A new species and new records of intertidal crabs (<tp:taxon-name><tp:taxon-name-part taxon-name-part-type="subphylum">Crustacea</tp:taxon-name-part></tp:taxon-name>: <tp:taxon-name><tp:taxon-name-part taxon-name-part-type="infraorder">Brachyura</tp:taxon-name-part></tp:taxon-name>) from Hong Kong.</article-title> In: <person-group><name name-style="western"><surname>Morton</surname><given-names>B</given-names></name></person-group> (<role>Ed.</role>) <issue-title>The Marine Flora and Fauna of Hong Kong and Southern China III.</issue-title><source>Proceedings of the Fourth International Marine Biological Workshop: The marine flora and fauna of Hong Kong and southern China, Hong Kong, 11–29 April 1989. Hong Kong University Press, Hong Kong</source>, <fpage>345</fpage>–<lpage>359</lpage>.</mixed-citation></ref><ref id="B9"><mixed-citation xmlns:xlink="http://www.w3.org/1999/xlink" xlink:type="simple"><person-group><name name-style="western"><surname>Choy</surname><given-names>SC</given-names></name><name name-style="western"><surname>Booth</surname><given-names>WE</given-names></name></person-group> (<year>1994</year>) <article-title>Prolonged inundation and ecological changes in an <italic><tp:taxon-name><tp:taxon-name-part taxon-name-part-type="genus">Avicennia</tp:taxon-name-part></tp:taxon-name></italic> mangrove: implications for conservation and management.</article-title><source>Hydrobiologia</source><volume>285</volume>: <fpage>237</fpage>–<lpage>247</lpage>. <ext-link xlink:type="simple" ext-link-type="doi" xlink:href="10.1007/BF00005670">https://doi.org/10.1007/BF00005670</ext-link></mixed-citation></ref><ref id="B28"><mixed-citation xmlns:xlink="http://www.w3.org/1999/xlink" xlink:type="simple"><person-group><name name-style="western"><surname>Huang</surname><given-names>ZG</given-names></name></person-group> (<year>1994</year>) <source>Marine Species and their Distributions in China’s seas.</source><publisher-name>China Ocean Press</publisher-name>, <publisher-loc>Beijing</publisher-loc>, <size units="page">764 pp</size>. [In Chinese]</mixed-citation></ref><ref id="B81"><mixed-citation xmlns:xlink="http://www.w3.org/1999/xlink" xlink:type="simple"><person-group><name name-style="western"><surname>Tan</surname><given-names>CGS</given-names></name><name name-style="western"><surname>Ng</surname><given-names>PKL</given-names></name></person-group> (<year>1994</year>) <article-title>An annotated checklist of mangrove brachyuran crabs from Malaysia and Singapore.</article-title><source>Hydrobiologia</source><volume>285</volume>: <fpage>75</fpage>–<lpage>84</lpage>. <ext-link xlink:type="simple" ext-link-type="doi" xlink:href="10.1007/BF00005655">https://doi.org/10.1007/BF00005655</ext-link></mixed-citation></ref><ref id="B38"><mixed-citation xmlns:xlink="http://www.w3.org/1999/xlink" xlink:type="simple"><person-group><name name-style="western"><surname>Kuo</surname><given-names>CY</given-names></name></person-group> (<year>1995</year>) <source>Natural Trip of Taiwanese Mangroves.</source><publisher-name>Bigtrees Co.</publisher-name>, <publisher-loc>Taipei</publisher-loc>, <size units="page">198 pp</size>. [In Chinese]</mixed-citation></ref><ref id="B87"><mixed-citation xmlns:xlink="http://www.w3.org/1999/xlink" xlink:type="simple"><person-group><name name-style="western"><surname>Wang</surname><given-names>CH</given-names></name><name name-style="western"><surname>Liu</surname><given-names>HC</given-names></name></person-group> (<year>1996a</year>) <source>Common Seashore Crabs of Taiwan.</source><publisher-name>Taiwan Museum</publisher-name>, <publisher-loc>Taipei</publisher-loc>, <size units="page">136 pp</size>. [In Chinese]</mixed-citation></ref><ref id="B88"><mixed-citation xmlns:xlink="http://www.w3.org/1999/xlink" xlink:type="simple"><person-group><name name-style="western"><surname>Wang</surname><given-names>CH</given-names></name><name name-style="western"><surname>Liu</surname><given-names>HC</given-names></name></person-group> (<year>1996b</year>) <source>Estuarine Crabs of Taiwan.</source><publisher-name>Wild Bird Society of Kaohsiung</publisher-name>, <publisher-loc>Kaohsiung</publisher-loc>, <size units="page">113 pp</size>. [In Chinese]</mixed-citation></ref><ref id="B21"><mixed-citation xmlns:xlink="http://www.w3.org/1999/xlink" xlink:type="simple"><person-group><name name-style="western"><surname>Fransen</surname><given-names>CHJM</given-names></name><name name-style="western"><surname>Holthuis</surname><given-names>LB</given-names></name><name name-style="western"><surname>Adema</surname><given-names>JPHM</given-names></name></person-group> (<year>1997</year>) <article-title>Type-catalogue of the decapod <tp:taxon-name><tp:taxon-name-part taxon-name-part-type="subphylum">Crustacea</tp:taxon-name-part></tp:taxon-name> in the collections of the Nationaal Natuurhistorisch Museum, with appendices of pre-1900 collectors and material.</article-title><source>Zoologische Verhandelingen, Leiden</source><volume>311</volume>: <fpage>1</fpage>–<lpage>344</lpage>. [figs 1–79]</mixed-citation></ref><ref id="B26"><mixed-citation xmlns:xlink="http://www.w3.org/1999/xlink" xlink:type="simple"><person-group><name name-style="western"><surname>Ho</surname><given-names>PH</given-names></name><name name-style="western"><surname>Hung</surname><given-names>MS</given-names></name></person-group> (<year>1997</year>) <source>Seashore Crabs of Hsin-Chu City.</source><publisher-name>Hsinchu City Government</publisher-name>, <publisher-loc>Hsinchu City</publisher-loc>, <size units="page">122 pp</size>. [In Chinese]</mixed-citation></ref><ref id="B36"><mixed-citation xmlns:xlink="http://www.w3.org/1999/xlink" xlink:type="simple"><person-group><name name-style="western"><surname>Kosuge</surname><given-names>T</given-names></name><name name-style="western"><surname>Wada</surname><given-names>K</given-names></name><name name-style="western"><surname>Trong</surname><given-names>PD</given-names></name></person-group> (<year>1997</year>) <article-title>Crab distribution in the Cam River estuary, Haiphong, northern Vietnam.</article-title> In: <person-group><name name-style="western"><surname>Anh</surname><given-names>PN</given-names></name><name name-style="western"><surname>Brands</surname><given-names>JT</given-names></name><name name-style="western"><surname>Hong</surname><given-names>PN</given-names></name></person-group> (<role>Eds</role>) <issue-title>National workshop on the relationship between mangrove rehabilitation and coastal aquaculture in Vietnam.</issue-title><source>CRES &amp; ACTMANG, Hanoi</source>, <fpage>178</fpage>–<lpage>184</lpage>.</mixed-citation></ref><ref id="B31"><mixed-citation xmlns:xlink="http://www.w3.org/1999/xlink" xlink:type="simple"><person-group><name name-style="western"><surname>Jeng</surname><given-names>CH</given-names></name><name name-style="western"><surname>Ling</surname><given-names>HJ</given-names></name><name name-style="western"><surname>Wang</surname><given-names>MF</given-names></name><name name-style="western"><surname>Jan</surname><given-names>CP</given-names></name></person-group> (<year>1998</year>) <source>Common Seashore Crabs of Taichung.</source><publisher-name>Yungan Primary School</publisher-name>, <publisher-loc>Taichung, Taiwan</publisher-loc>, <size units="page">92 pp</size>. [In Chinese]</mixed-citation></ref><ref id="B90"><mixed-citation xmlns:xlink="http://www.w3.org/1999/xlink" xlink:type="simple"><person-group><name name-style="western"><surname>Wang</surname><given-names>CH</given-names></name><name name-style="western"><surname>Liu</surname><given-names>HC</given-names></name></person-group> (<year>1998a</year>) <source>Common Seashore Crabs of Taiwan (2<sup>nd</sup> edn).</source><publisher-name>Taiwan Museum</publisher-name>, <publisher-loc>Taipei</publisher-loc>, <size units="page">136 pp</size>. [In Chinese]</mixed-citation></ref><ref id="B91"><mixed-citation xmlns:xlink="http://www.w3.org/1999/xlink" xlink:type="simple"><person-group><name name-style="western"><surname>Wang</surname><given-names>CH</given-names></name><name name-style="western"><surname>Liu</surname><given-names>HC</given-names></name></person-group> (<year>1998b</year>) <article-title>Mangrove crabs of Taiwan.</article-title> In: <person-group><name name-style="western"><surname>Huang</surname><given-names>S</given-names></name><name name-style="western"><surname>Shih</surname><given-names>JT</given-names></name><name name-style="western"><surname>Hsueh</surname><given-names>ML</given-names></name></person-group> (<role>Eds</role>) <issue-title>Mangroves of Taiwan.</issue-title><source>Taiwan Endemic Species Research Institute, Nantou</source>, <fpage>94</fpage>–<lpage>150</lpage>. [In Chinese]</mixed-citation></ref><ref id="B43"><mixed-citation xmlns:xlink="http://www.w3.org/1999/xlink" xlink:type="simple"><person-group><name name-style="western"><surname>Lee</surname><given-names>SY</given-names></name><name name-style="western"><surname>Leung</surname><given-names>V</given-names></name></person-group> (<year>1999</year>) <article-title>The brachyuran fauna of the Mai Po marshes Natural Reserve and Deep Bay, Hong Kong.</article-title> In: <person-group><name name-style="western"><surname>Lee</surname><given-names>SY</given-names></name></person-group> (<role>Ed.</role>) <issue-title>The Mangrove Ecosystem of Deep Bay and the Mai Po marshes, Hong Kong.</issue-title><source>Proceedings of the Mangrove Workshop on the Mangrove Ecosystem of Deep Bay and Mai Po Marshes, Hong Kong. Hong Kong University Press, Hong Kong</source>, <fpage>57</fpage>–<lpage>82</lpage>.</mixed-citation></ref><ref id="B58"><mixed-citation xmlns:xlink="http://www.w3.org/1999/xlink" xlink:type="simple"><person-group><name name-style="western"><surname>Ng</surname><given-names>PKL</given-names></name><name name-style="western"><surname>Sivasothi</surname><given-names>N</given-names></name></person-group> (<year>1999</year>) <source>A Guide to the Mangroves of Singapore – Volume 1: The ecosystem and plant diversity.</source><publisher-name>Singapore Science Centre</publisher-name>, <publisher-loc>Singapore</publisher-loc>, <size units="page">160 pp</size>.</mixed-citation></ref><ref id="B32"><mixed-citation xmlns:xlink="http://www.w3.org/1999/xlink" xlink:type="simple"><person-group><name name-style="western"><surname>Jeng</surname><given-names>CH</given-names></name><name name-style="western"><surname>Wang</surname><given-names>MF</given-names></name></person-group> (<year>2000</year>) <source>A Field Guide of Crabs.</source><publisher-name>Taichung Nature Research Society</publisher-name>, <publisher-loc>Taichung</publisher-loc>, <size units="page">48 pp</size>. [In Chinese]</mixed-citation></ref><ref id="B42"><mixed-citation xmlns:xlink="http://www.w3.org/1999/xlink" xlink:type="simple"><person-group><name name-style="western"><surname>Lee</surname><given-names>JH</given-names></name><name name-style="western"><surname>Tung</surname><given-names>SC</given-names></name></person-group> (<year>2000</year>) <source>Crabs of Tainan County coast.</source><publisher-name>Tainan County Government and Kung San Institute of Technology</publisher-name>, <publisher-loc>Tainan</publisher-loc>, <size units="page">72 pp</size>. [In Chinese]</mixed-citation></ref><ref id="B18"><mixed-citation xmlns:xlink="http://www.w3.org/1999/xlink" xlink:type="simple"><person-group><name name-style="western"><surname>Dev Roy</surname><given-names>MK</given-names></name><name name-style="western"><surname>Bhadra</surname><given-names>S</given-names></name></person-group> (<year>2011</year>) <article-title>Brachyuran crabs (<tp:taxon-name><tp:taxon-name-part taxon-name-part-type="subphylum">Crustacea</tp:taxon-name-part></tp:taxon-name>: <tp:taxon-name><tp:taxon-name-part taxon-name-part-type="order">Decapoda</tp:taxon-name-part></tp:taxon-name>: <tp:taxon-name><tp:taxon-name-part taxon-name-part-type="infraorder">Brachyura</tp:taxon-name-part></tp:taxon-name>).</article-title> In: <institution xlink:type="simple">Zoological Survey of India </institution> (<role>Ed.</role>) <issue-title>Fauna of Tamil Nadu, State Fauna Series 17(2).</issue-title><source>Zoological Survey of India. Kolkata, India</source>, <fpage>109</fpage>–<lpage>269</lpage>.</mixed-citation></ref><ref id="B40"><mixed-citation xmlns:xlink="http://www.w3.org/1999/xlink" xlink:type="simple"><person-group><name name-style="western"><surname>Lee</surname><given-names>JH</given-names></name></person-group> (<year>2001</year>) <source>A Field Guide to Crabs in Taiwan.</source><publisher-name>Bigtrees Co.</publisher-name>, <publisher-loc>Taipei</publisher-loc>, <size units="page">174 pp</size>. [In Chinese]</mixed-citation></ref><ref id="B59"><mixed-citation xmlns:xlink="http://www.w3.org/1999/xlink" xlink:type="simple"><person-group><name name-style="western"><surname>Ng</surname><given-names>PKL</given-names></name><name name-style="western"><surname>Wang</surname><given-names>CH</given-names></name><name name-style="western"><surname>Ho</surname><given-names>PH</given-names></name><name name-style="western"><surname>Shih</surname><given-names>HT</given-names></name></person-group> (<year>2001</year>) <article-title>An annotated checklist of brachyuran crabs from Taiwan (<tp:taxon-name><tp:taxon-name-part taxon-name-part-type="subphylum">Crustacea</tp:taxon-name-part></tp:taxon-name>: <tp:taxon-name><tp:taxon-name-part taxon-name-part-type="order">Decapoda</tp:taxon-name-part></tp:taxon-name>).</article-title><source>National Taiwan Museum Special Publication Series</source><volume>11</volume>: <fpage>1</fpage>–<lpage>86</lpage>. <ext-link xlink:type="simple" ext-link-type="doi" xlink:href="10.6532/JNTM.201712_70(3;4).01">https://doi.org/10.6532/JNTM.201712_70(3;4).01</ext-link></mixed-citation></ref><ref id="B34"><mixed-citation xmlns:xlink="http://www.w3.org/1999/xlink" xlink:type="simple"><person-group><name name-style="western"><surname>Kitaura</surname><given-names>J</given-names></name><name name-style="western"><surname>Wada</surname><given-names>K</given-names></name><name name-style="western"><surname>Nishida</surname><given-names>M</given-names></name></person-group> (<year>2002</year>) Molecular phylogeny of grapsoid and ocypodoid crabs with special reference to the genera <italic><tp:taxon-name><tp:taxon-name-part taxon-name-part-type="genus">Metaplax</tp:taxon-name-part></tp:taxon-name></italic> and <italic><tp:taxon-name><tp:taxon-name-part taxon-name-part-type="genus">Macrophthalmus</tp:taxon-name-part></tp:taxon-name></italic>. Journal of Crustacean Biology 22: 682–693. <ext-link xlink:type="simple" ext-link-type="doi" xlink:href="10.1651/0278-0372(2002)022[0682:MPOGAO]2.0.CO;2">https://doi.org/10.1651/0278-0372(2002)022[0682:MPOGAO]2.0.CO;2</ext-link></mixed-citation></ref><ref id="B55"><mixed-citation xmlns:xlink="http://www.w3.org/1999/xlink" xlink:type="simple"><person-group><name name-style="western"><surname>Ng</surname><given-names>PKL</given-names></name><name name-style="western"><surname>Davie</surname><given-names>PJF</given-names></name></person-group> (<year>2002</year>) <article-title>A checklist of the brachyuran crabs of Phuket and western Thailand.</article-title><source>Phuket Marine Biological Center Special Publication</source><volume>23</volume>: <fpage>369</fpage>–<lpage>384</lpage>.</mixed-citation></ref><ref id="B92"><mixed-citation xmlns:xlink="http://www.w3.org/1999/xlink" xlink:type="simple"><person-group><name name-style="western"><surname>Wang</surname><given-names>CH</given-names></name><name name-style="western"><surname>Liu</surname><given-names>HC</given-names></name></person-group> (<year>2003</year>) <source>Common Seashore Crabs of Taiwan (3<sup>rd</sup> edn).</source><publisher-name>Taiwan Museum</publisher-name>, <publisher-loc>Taipei</publisher-loc>, <size units="page">136 pp</size>. [In Chinese]</mixed-citation></ref><ref id="B53"><mixed-citation xmlns:xlink="http://www.w3.org/1999/xlink" xlink:type="simple"><person-group><name name-style="western"><surname>Naiyanetr</surname><given-names>P</given-names></name></person-group> (<year>2007</year>) <source>Checklist of Crustacean Fauna in Thailand (<tp:taxon-name><tp:taxon-name-part taxon-name-part-type="order">Decapoda</tp:taxon-name-part></tp:taxon-name>, <tp:taxon-name><tp:taxon-name-part taxon-name-part-type="order">Stomatopoda</tp:taxon-name-part></tp:taxon-name>, <tp:taxon-name><tp:taxon-name-part taxon-name-part-type="order">Anostraca</tp:taxon-name-part></tp:taxon-name>, <tp:taxon-name><tp:taxon-name-part taxon-name-part-type="subclass">Myodocopa</tp:taxon-name-part></tp:taxon-name> and <tp:taxon-name><tp:taxon-name-part taxon-name-part-type="order">Isopoda</tp:taxon-name-part></tp:taxon-name>).</source><publisher-name>Office of Natural Resources and Environmental Policy and Planning</publisher-name>, <publisher-loc>Bangkok</publisher-loc>, <size units="page">196 pp</size>.</mixed-citation></ref><ref id="B16"><mixed-citation xmlns:xlink="http://www.w3.org/1999/xlink" xlink:type="simple"><person-group><name name-style="western"><surname>Dev Roy</surname><given-names>MK</given-names></name></person-group> (<year>2008</year>) <article-title>An annotated checklist of mangrove and coral reef inhabiting brachyuran crabs of India.</article-title><source>Records of the Zoological Survey of India, Occasional Paper</source><volume>289</volume>: <fpage>1</fpage>–<lpage>212</lpage>.</mixed-citation></ref><ref id="B29"><mixed-citation xmlns:xlink="http://www.w3.org/1999/xlink" xlink:type="simple"><person-group><name name-style="western"><surname>Huang</surname><given-names>ZG</given-names></name></person-group> (<year>2008</year>) <source>Marine Species and their Distributions in China.</source><publisher-name>China Ocean Press</publisher-name>, <publisher-loc>Beijing</publisher-loc>, <size units="page">1191 pp</size>. [In Chinese]</mixed-citation></ref><ref id="B56"><mixed-citation xmlns:xlink="http://www.w3.org/1999/xlink" xlink:type="simple"><person-group><name name-style="western"><surname>Ng</surname><given-names>PKL</given-names></name><name name-style="western"><surname>Guinot</surname><given-names>D</given-names></name><name name-style="western"><surname>Davie</surname><given-names>PJF</given-names></name></person-group> (<year>2008</year>) <article-title>Systema Brachyurorum: Part I. An annotated checklist of extant brachyuran crabs of the world.</article-title><source>Raffles Bulletin of Zoology, Supplement</source><volume>17</volume>: <fpage>1</fpage>–<lpage>296</lpage>.</mixed-citation></ref><ref id="B94"><mixed-citation xmlns:xlink="http://www.w3.org/1999/xlink" xlink:type="simple"><person-group><name name-style="western"><surname>Yang</surname><given-names>SL</given-names></name><name name-style="western"><surname>Chen</surname><given-names>HL</given-names></name><name name-style="western"><surname>Jiang</surname><given-names>W</given-names></name></person-group> (<year>2008</year>) <article-title><tp:taxon-name><tp:taxon-name-part taxon-name-part-type="infraorder">Brachyura</tp:taxon-name-part></tp:taxon-name>.</article-title> In: <person-group><name name-style="western"><surname>Liu</surname><given-names>RY</given-names></name></person-group> (<role>Ed.</role>) <issue-title>Checklist of marine biota of China seas.</issue-title><source>Science Press, Beijing</source>, <fpage>76</fpage>–<lpage>810</lpage>. [In Chinese]</mixed-citation></ref><ref id="B60"><mixed-citation xmlns:xlink="http://www.w3.org/1999/xlink" xlink:type="simple"><person-group><name name-style="western"><surname>Rath</surname><given-names>S</given-names></name><name name-style="western"><surname>Dev Roy</surname><given-names>MK</given-names></name></person-group> (<year>2008</year>) <article-title>Brachyuran crabs (<tp:taxon-name><tp:taxon-name-part taxon-name-part-type="subphylum">Crustacea</tp:taxon-name-part></tp:taxon-name>: <tp:taxon-name><tp:taxon-name-part taxon-name-part-type="order">Decapoda</tp:taxon-name-part></tp:taxon-name>: <tp:taxon-name><tp:taxon-name-part taxon-name-part-type="infraorder">Brachyura</tp:taxon-name-part></tp:taxon-name>).</article-title> In: <institution xlink:type="simple">Zoological Survey of India </institution> (<role>Ed.</role>) <issue-title>Fauna of Krishna Estuary, Estuarine Ecosystem, Series 5.</issue-title><source>Zoological Survey of India, Kolkata</source>, <fpage>43</fpage>–<lpage>81</lpage>. [pls 1–6]</mixed-citation></ref><ref id="B45"><mixed-citation xmlns:xlink="http://www.w3.org/1999/xlink" xlink:type="simple"><person-group><name name-style="western"><surname>Liu</surname><given-names>HC</given-names></name><name name-style="western"><surname>Wang</surname><given-names>CH</given-names></name></person-group> (<year>2010</year>) <source>Taiwan Coastal Wetland Crabs.</source><publisher-name>Wild Bird Society of Taipei</publisher-name>, <publisher-loc>Taipei</publisher-loc>, <size units="page">79 pp</size>. [In Chinese]</mixed-citation></ref><ref id="B41"><mixed-citation xmlns:xlink="http://www.w3.org/1999/xlink" xlink:type="simple"><person-group><name name-style="western"><surname>Lee</surname><given-names>JH</given-names></name><name name-style="western"><surname>Chiu</surname><given-names>YW</given-names></name><name name-style="western"><surname>Wu</surname><given-names>TT</given-names></name><name name-style="western"><surname>Tseng</surname><given-names>LK</given-names></name><name name-style="western"><surname>Huang</surname><given-names>YC</given-names></name></person-group> (<year>2013</year>) <source>A Field Guide to the Shrimps, Crabs and Shells of Taijiang National Park.</source><publisher-name>Taijiang National Park</publisher-name>, <publisher-loc>Tainan City</publisher-loc>, <size units="page">239 pp</size>. [In Chinese]</mixed-citation></ref><ref id="B57"><mixed-citation xmlns:xlink="http://www.w3.org/1999/xlink" xlink:type="simple"><person-group><name name-style="western"><surname>Ng</surname><given-names>PKL</given-names></name><name name-style="western"><surname>Shih</surname><given-names>HT</given-names></name><name name-style="western"><surname>Ho</surname><given-names>PH</given-names></name><name name-style="western"><surname>Wang</surname><given-names>CH</given-names></name></person-group> (<year>2017</year>) <article-title>An updated annotated checklist of brachyuran crabs from Taiwan (<tp:taxon-name><tp:taxon-name-part taxon-name-part-type="subphylum">Crustacea</tp:taxon-name-part></tp:taxon-name>: <tp:taxon-name><tp:taxon-name-part taxon-name-part-type="order">Decapoda</tp:taxon-name-part></tp:taxon-name>).</article-title><source>Journal of the National Taiwan Museum</source><volume>70</volume>: <fpage>1</fpage>–<lpage>208</lpage>. <ext-link xlink:type="simple" ext-link-type="doi" xlink:href="10.6532/JNTM.201712_70(3;4).01">https://doi.org/10.6532/JNTM.201712_70(3;4).01</ext-link></mixed-citation></ref><ref id="B49"><mixed-citation xmlns:xlink="http://www.w3.org/1999/xlink" xlink:type="simple"><person-group><name name-style="western"><surname>Man</surname><given-names>JGD</given-names></name></person-group> (<year>1888</year>) <article-title>Report on the podophthalmous <tp:taxon-name><tp:taxon-name-part taxon-name-part-type="subphylum">Crustacea</tp:taxon-name-part></tp:taxon-name> of the Mergui Archipelago, collected for the Trustees of the Indian Museum, Calcutta, by Dr. John Anderson, F.R.S., Superintendent of the Museum.</article-title><source>Journal of the Linnean Society (Zoology)</source><volume>22</volume>: <fpage>1</fpage>–<lpage>311</lpage>. <ext-link xlink:type="simple" ext-link-type="doi" xlink:href="10.1111/j.1096-3642.1888.tb01455.x">https://doi.org/10.1111/j.1096-3642.1888.tb01455.x</ext-link></mixed-citation></ref></ref-list></tp:taxon-treatment>
