# Supplementary material for: Review of the mudflat varunid crab genus Metaplax (Crustacea, Brachyura, Varunidae) from East Asia and northern Vietnam
Source: Zookeys. 2019 Oct 2;877:1–29. doi: 10.3897/zookeys.877.38300 (PMC6785571; doi:10.3897/zookeys.877.38300)
Supplement: XML Treatment for Metaplax longipes [file zookeys.877.38300-treatment2.xml]

<!DOCTYPE tp:taxon-treatment
  PUBLIC "-//TaxonX//DTD Taxonomic Treatment Publishing DTD v0 20100105//EN" "tax-treatment-NSO.dtd">
<tp:taxon-treatment xmlns:tp="http://www.plazi.org/taxpub"><tp:treatment-meta><kwd-group><label>Taxon classification</label><kwd><named-content xmlns:xlink="http://www.w3.org/1999/xlink" content-type="kingdom">Animalia</named-content></kwd><kwd><named-content xmlns:xlink="http://www.w3.org/1999/xlink" content-type="order">Decapoda</named-content></kwd><kwd><named-content xmlns:xlink="http://www.w3.org/1999/xlink" content-type="family">Varunidae</named-content></kwd></kwd-group><mixed-citation publication-type="journal"><person-group><name><surname>Shih</surname><given-names>Hsi-Te</given-names></name><name><surname>Hsu</surname><given-names>Jhih-Wei</given-names></name><name><surname>Wong</surname><given-names>Kingsley J.H.</given-names></name><name><surname>Ng</surname><given-names>Ngan Kee</given-names></name></person-group><article-title>Review of the mudflat varunid crab genus <italic><tp:taxon-name><tp:taxon-name-part taxon-name-part-type="genus" reg="Metaplax">Metaplax</tp:taxon-name-part></tp:taxon-name></italic> (<tp:taxon-name><tp:taxon-name-part taxon-name-part-type="subphylum">Crustacea</tp:taxon-name-part></tp:taxon-name>, <tp:taxon-name><tp:taxon-name-part taxon-name-part-type="infraorder">Brachyura</tp:taxon-name-part></tp:taxon-name>, <tp:taxon-name><tp:taxon-name-part taxon-name-part-type="family">Varunidae</tp:taxon-name-part></tp:taxon-name>) from East Asia and northern Vietnam</article-title><source>Zookeys</source><day>02</day><month>10</month><year>2019</year><volume>877</volume><fpage>1</fpage><lpage>29</lpage><pub-id pub-id-type="doi">10.3897/zookeys.877.38300</pub-id></mixed-citation></tp:treatment-meta><tp:nomenclature><tp:taxon-name><object-id xmlns:xlink="http://www.w3.org/1999/xlink" content-type="arpha" xlink:type="simple">33361C4E-9490-570D-A234-E795A69983A1</object-id>
              <tp:taxon-name-part taxon-name-part-type="genus" reg="Metaplax">Metaplax</tp:taxon-name-part>
              <tp:taxon-name-part taxon-name-part-type="species" reg="longipes">longipes</tp:taxon-name-part>
            </tp:taxon-name><tp:taxon-authority>Stimpson, 1858</tp:taxon-authority><xref ref-type="fig" rid="F2">Figures 2D–F</xref><xref ref-type="fig" rid="F4">, 4</xref><xref ref-type="fig" rid="F7">, 7E–H</xref><tp:nomenclature-citation-list><tp:nomenclature-citation><tp:taxon-name>
                  <tp:taxon-name-part taxon-name-part-type="genus" reg="Metaplax">Metaplax</tp:taxon-name-part> <tp:taxon-name-part taxon-name-part-type="species" reg="longipes">longipes</tp:taxon-name-part></tp:taxon-name><comment>Stimpson, 1858: 97 (type locality: Hong Kong); <xref ref-type="bibr" rid="B35">Koelbel 1897</xref>: 711, pl. 1(5–6) (Hong Kong); <xref ref-type="bibr" rid="B80">Stimpson 1907</xref>: 99 (Hong Kong); <xref ref-type="bibr" rid="B82">Tesch 1918</xref>: 116 (key; no new specimens); <xref ref-type="bibr" rid="B23">Gee 1926</xref>: 164 (China: “Chin Bey”); <xref ref-type="bibr" rid="B25">Gordon 1931</xref>: 528 (Hong Kong; China: Amoy (= Xiamen), Fujian); <xref ref-type="bibr" rid="B68">Shen 1940a</xref>: 74, 95 (China: Zhejiang; Fujian); <xref ref-type="bibr" rid="B69">Shen 1940b</xref>: 236 (Hong Kong); <xref ref-type="bibr" rid="B70">Shen and Dai 1964</xref>: 133, 1 unnumbered fig. (China: Zhejiang; Fujian; Guangdong); <xref ref-type="bibr" rid="B13">Dai et al. 1986</xref>: 508, fig. 288 (1–2), pl. 72(3) (China: Zhejiang; Fujian; Guangdong) (part); <xref ref-type="bibr" rid="B7">Chen 1991</xref>: 441, fig. 416; <xref ref-type="bibr" rid="B12">Dai and Yang 1991</xref>: 556, fig. 288 (1–2), pl. 72(3) (China: Zhejiang; Fujian; Guangdong) (part); <xref ref-type="bibr" rid="B14">Davie 1992</xref>: 352 (key); <xref ref-type="bibr" rid="B28">Huang 1994</xref>: 598 (list; China); <xref ref-type="bibr" rid="B89">Wang and Liu 1996c</xref>: 227 (list); <xref ref-type="bibr" rid="B40">Lee 2001</xref>: 115, 3 unnumbered figs (W Taiwan); <xref ref-type="bibr" rid="B59">Ng et al. 2001</xref>: 54 (list; Taiwan); <xref ref-type="bibr" rid="B15">Davie and Nguyen 2003</xref>: 384 (no specimen examined); <xref ref-type="bibr" rid="B86">Wang 2003</xref>: 111, 1 unnumbered fig. (Taiwan: Kinmen); <xref ref-type="bibr" rid="B46">Liu and He 2007</xref>: 167: 1 unnumbered fig. (China: Yangtze R. estuary); <xref ref-type="bibr" rid="B77">So and Lui 2007</xref>: 36, 3 unnumbered figs (Hong Kong); <xref ref-type="bibr" rid="B29">Huang 2008</xref>: 668 (list; China); <xref ref-type="bibr" rid="B56">Ng et al. 2008</xref>: 226 (list); <xref ref-type="bibr" rid="B94">Yang et al. 2008</xref>: 803 (list; East and South China seas); <xref ref-type="bibr" rid="B57">Ng et al. 2017</xref>: 110 (list; Taiwan).</comment></tp:nomenclature-citation><tp:nomenclature-citation><tp:taxon-name>
                  <tp:taxon-name-part taxon-name-part-type="genus" reg="Metaplax">Metaplax</tp:taxon-name-part> <tp:taxon-name-part taxon-name-part-type="species" reg="takahasii">takahasii</tp:taxon-name-part></tp:taxon-name><comment>Sakai, 1939: 698, text-fig. 127 (type locality: Tansui (= Danshuei), Taiwan); <xref ref-type="bibr" rid="B66">Sakai 1940</xref>: 58 (list; Japan; Taiwan); <xref ref-type="bibr" rid="B44">Lin 1949</xref>: 31 (list; Taiwan); <xref ref-type="bibr" rid="B22">Fukui et al. 1989</xref>: 230, fig. 24 (Taiwan: New Taipei City); <xref ref-type="bibr" rid="B12">Dai and Yang 1991</xref>: 556, fig. 288 (3–4), pl. 72(4) (China: Fujian; Guangdong); J.-T. <xref ref-type="bibr" rid="B76">Shih et al. 1991</xref>: 126 (Taiwan: New Taipei City); <xref ref-type="bibr" rid="B14">Davie 1992</xref>: 352, pl. 2A (Hong Kong); <xref ref-type="bibr" rid="B43">Lee and Leung 1999</xref>: 69 (Hong Kong).</comment></tp:nomenclature-citation><tp:nomenclature-citation><tp:taxon-name>
                  <tp:taxon-name-part taxon-name-part-type="genus" reg="Metaplax">Metaplax</tp:taxon-name-part> <tp:taxon-name-part taxon-name-part-type="species" reg="takahashii">takahashii</tp:taxon-name-part></tp:taxon-name><comment>: <xref ref-type="bibr" rid="B27">Horikawa 1940</xref>: 30 (list; Taiwan); <xref ref-type="bibr" rid="B67">Sakai 1976</xref>: 673, text-fig. 371 (Taiwan: Danshuei); <xref ref-type="bibr" rid="B13">Dai et al. 1986</xref>: 508, fig. 288 (3–4), pl. 72(4) (China: Fujian; Guangdong); <xref ref-type="bibr" rid="B28">Huang 1994</xref>: 598 (list; China); <xref ref-type="bibr" rid="B36">Kosuge et al. 1997</xref>: 182 (Vietnam: Haiphong); <xref ref-type="bibr" rid="B50">Muraoka 1998</xref>: 54 (Danshuei R., Taiwan); <xref ref-type="bibr" rid="B59">Ng et al. 2001</xref>: 46 (list; Taiwan); <xref ref-type="bibr" rid="B34">Kitaura et al. 2002</xref>: 684 (Vietnam: Haiphong); <xref ref-type="bibr" rid="B15">Davie and Nguyen 2003</xref>: 384 (no new specimens); <xref ref-type="bibr" rid="B57">Ng et al. 2017</xref>: 110 (list; Taiwan); <xref ref-type="bibr" rid="B29">Huang 2008</xref>: 668 (list; China); <xref ref-type="bibr" rid="B56">Ng et al. 2008</xref>: 226 (list; Taiwan).</comment></tp:nomenclature-citation><tp:nomenclature-citation><tp:taxon-name>
                  <tp:taxon-name-part taxon-name-part-type="genus" reg="Metaplax"/>
                  <tp:taxon-name-part taxon-name-part-type="species" reg="longipes"/>
                </tp:taxon-name><comment>? <tp:taxon-name><tp:taxon-name-part taxon-name-part-type="genus" reg="Metaplax">Metaplax</tp:taxon-name-part> <tp:taxon-name-part taxon-name-part-type="species" reg="longipes">longipes</tp:taxon-name-part></tp:taxon-name>: <xref ref-type="bibr" rid="B53">Naiyanetr 2007</xref>: 112 (list: Gulf of Thailand). </comment></tp:nomenclature-citation><tp:nomenclature-citation><tp:taxon-name>
                  <tp:taxon-name-part taxon-name-part-type="genus" reg="Metaplax"/>
                  <tp:taxon-name-part taxon-name-part-type="species" reg="longipes"/>
                </tp:taxon-name><comment>Not <tp:taxon-name><tp:taxon-name-part taxon-name-part-type="genus" reg="Metaplax">Metaplax</tp:taxon-name-part> <tp:taxon-name-part taxon-name-part-type="species" reg="longipes">longipes</tp:taxon-name-part></tp:taxon-name>: <xref ref-type="bibr" rid="B14">Davie 1992</xref>: 352 (key) (= <tp:taxon-name><tp:taxon-name-part taxon-name-part-type="genus" reg="Metaplax">Metaplax</tp:taxon-name-part> <tp:taxon-name-part taxon-name-part-type="species" reg="tredecim">tredecim</tp:taxon-name-part></tp:taxon-name> Tweedie, 1950). </comment></tp:nomenclature-citation><tp:nomenclature-citation><tp:taxon-name>
                  <tp:taxon-name-part taxon-name-part-type="genus" reg="Metaplax"/>
                  <tp:taxon-name-part taxon-name-part-type="species" reg="longipes"/>
                </tp:taxon-name><comment>Not <tp:taxon-name><tp:taxon-name-part taxon-name-part-type="genus" reg="Metaplax">Metaplax</tp:taxon-name-part> <tp:taxon-name-part taxon-name-part-type="species" reg="longipes">longipes</tp:taxon-name-part></tp:taxon-name>: <xref ref-type="bibr" rid="B8">Chertoprud et al. 2012</xref>: 276, pl. 47F (Nha Phu, southeastern Vietnam) (= <tp:taxon-name><tp:taxon-name-part taxon-name-part-type="genus" reg="Metaplax">Metaplax</tp:taxon-name-part> <tp:taxon-name-part taxon-name-part-type="species" reg="tredecim">tredecim</tp:taxon-name-part></tp:taxon-name> Tweedie, 1950). </comment></tp:nomenclature-citation></tp:nomenclature-citation-list></tp:nomenclature><tp:treatment-sec sec-type="material" id="SECID0EEHBG"><title>Materials examined.</title><p><bold>China</bold>: 2 ♂♂ (20.7–22.7 mm) (<named-content xmlns:xlink="http://www.w3.org/1999/xlink" content-type="dwc:institutional_code" xlink:type="simple">NCHUZOOL</named-content> 15443), Sheyang, Jiangsu, coll. W.-R. Lin, 24 Aug. 2015; 3 ♂♂ (11.3–22.3 mm), 1 ♀ (21.6 mm) (<named-content xmlns:xlink="http://www.w3.org/1999/xlink" content-type="dwc:institutional_code" xlink:type="simple">NCHUZOOL</named-content> 15444), Mamu, Zhoushan, Zhejiang, 26 July 2018; 6 ♂♂ (15.9–26.6 mm), 3 ♀♀ (18.0–19.15 mm) (<named-content xmlns:xlink="http://www.w3.org/1999/xlink" content-type="dwc:institutional_code" xlink:type="simple">NCHUZOOL</named-content> 15446), Mamu, Zhoushan, Zhejiang, Sep. 2018; 2 ♂♂ (13.9–15.6 mm), 5 ♀♀ (13.6–23.6) (<named-content xmlns:xlink="http://www.w3.org/1999/xlink" content-type="dwc:institutional_code" xlink:type="simple">NCHUZOOL</named-content> 15447), Mamu, Zhoushan, Zhejiang, 26 July 2018; 1 ♀ (16.8 mm) (<named-content xmlns:xlink="http://www.w3.org/1999/xlink" content-type="dwc:institutional_code" xlink:type="simple">NCHUZOOL</named-content> 15445), Buqiangwan, Zhoushan, Zhejiang, 26 July 2018; 2 ♂♂ (12.0–12.1 mm), 4 ♀♀ (9.8–18.6 mm) (<named-content xmlns:xlink="http://www.w3.org/1999/xlink" content-type="dwc:institutional_code" xlink:type="simple">NCHUZOOL</named-content> 15448), Liuwudian, Xiamen, Fujian, 31 July 2018; 1 ♂ (19.2 mm) (<named-content xmlns:xlink="http://www.w3.org/1999/xlink" content-type="dwc:institutional_code" xlink:type="simple">NCHUZOOL</named-content> 15449), Qinzhou, Guangxi, 10 May 2009. <bold>Hong Kong</bold>: 1 ♂ (18.3 mm) (<named-content xmlns:xlink="http://www.w3.org/1999/xlink" content-type="dwc:institutional_code" xlink:type="simple">NCHUZOOL</named-content> 15451), Tung Chung, coll. K. J. H. Wong, 21 Mar. 2009; 1 ♂ (15.4 mm) (<named-content xmlns:xlink="http://www.w3.org/1999/xlink" content-type="dwc:institutional_code" xlink:type="simple">ZRC</named-content> 2019.0581), 4 ♂♂ (11.2–16.7 mm) (<named-content xmlns:xlink="http://www.w3.org/1999/xlink" content-type="dwc:institutional_code" xlink:type="simple">NCHUZOOL</named-content> 15450), Tung Chung, coll. K. J. H. Wong, 9 Apr. 2016; 1 ♂ (9.3 mm), 2 ♀♀ (8.6–9.8 mm) (<named-content xmlns:xlink="http://www.w3.org/1999/xlink" content-type="dwc:institutional_code" xlink:type="simple">NCHUZOOL</named-content> 15452), Tung Chung, coll. K. J. H. Wong, 11 July 2015; 15 ♂♂ (6.6–12.7 mm), Tung Chung, coll. K. J. H. Wong, 17 July 2015; 4 ♂♂ (6.0–8.8 mm) (<named-content xmlns:xlink="http://www.w3.org/1999/xlink" content-type="dwc:institutional_code" xlink:type="simple">NCHUZOOL</named-content> 15455), Tung Chung, coll. K. J. H. Wong, 18 July 2011; 3 ♂♂ (17.7–23.7 mm), 1 ♀ (13.3 mm), Tung Chung, coll. K. J. H. Wong, 22 Apr. 2019; 3 ♂♂ (6.8–8.6 mm), 3 ♀♀ (10.0–14.7 mm) (<named-content xmlns:xlink="http://www.w3.org/1999/xlink" content-type="dwc:institutional_code" xlink:type="simple">NCHUZOOL</named-content> 15503), Tung Chung, coll. H.-T. Shih and K. J. H. Wong, 2 June 2019; 1 ♂ (17.6 mm) (<named-content xmlns:xlink="http://www.w3.org/1999/xlink" content-type="dwc:institutional_code" xlink:type="simple">NCHUZOOL</named-content> 15502), Lantau Island, 2 June 2019; 2 ♂♂ (9.9–22.3 mm); 1 ♂ (24.8 mm), 1 ovig. ♀ (19.0 mm) (<named-content xmlns:xlink="http://www.w3.org/1999/xlink" content-type="dwc:institutional_code" xlink:type="simple">ZRC</named-content> 2019.0542), ca. 22.495486N, 114.029947E, mudflats at mangroves, Mai Po Nature Reserve, coll. K. J. H. Wong, 24 May 2019. <bold>Macao</bold>: 1 ♀ (17.5 mm) (<named-content xmlns:xlink="http://www.w3.org/1999/xlink" content-type="dwc:institutional_code" xlink:type="simple">NCHUZOOL</named-content> 15454), Coloane, coll. K. J. H. Wong, 3 July 2015. <bold>Taiwan</bold>: 1 ♀ (17.7 mm) (<named-content xmlns:xlink="http://www.w3.org/1999/xlink" content-type="dwc:institutional_code" xlink:type="simple">KPM-NH</named-content> 0107076), Danshuei, New Taipei City, coll. S. Takahashi (?), 1933 (?); 1 ♀ (14.7 mm) (NTOU), Danshuei, New Taipei City, 25 May 1984; 1 ♀ (14.4 mm) (NTOU), Danshuei, New Taipei City, coll. L.-H. Hsieh, 7 May 1992; 2 ♂♂ (10.6–20.0 mm) (ASIZ), Danshuei River mangroves, New Taipei City, 17 Mar. 1986; 1 ♂ (24.1 mm) (<named-content xmlns:xlink="http://www.w3.org/1999/xlink" content-type="dwc:institutional_code" xlink:type="simple">ZRC</named-content> 1999.0708), Danshuei, New Taipei City, 8 July 1999; 1 ♂ (21.8 mm) (<named-content xmlns:xlink="http://www.w3.org/1999/xlink" content-type="dwc:institutional_code" xlink:type="simple">ZRC</named-content> 1999.0708), Danshuei, New Taipei City, 8 July 1999; 3 ♂♂ (6.9–17.4 mm), 2 ♀♀ (7.9–10.3 mm) (<named-content xmlns:xlink="http://www.w3.org/1999/xlink" content-type="dwc:institutional_code" xlink:type="simple">NCHUZOOL</named-content> 15458), Wujiang R. estuary, Kinmen, 6 Mar. 2008; 1 ♂ (19.1 mm), 1 ♀ (16.9 mm) (<named-content xmlns:xlink="http://www.w3.org/1999/xlink" content-type="dwc:institutional_code" xlink:type="simple">NCHUZOOL</named-content> 15459), Wujiang R. estuary, Kinmen, 16 Aug. 2011; 7 ♂♂ (7.4–14.6 mm), 1 ♀ (9.3 mm) (<named-content xmlns:xlink="http://www.w3.org/1999/xlink" content-type="dwc:institutional_code" xlink:type="simple">NCHUZOOL</named-content> 15460), Wujiang R. estuary, Kinmen, coll. H.-T. Shih and P.-Y. Hsu, 29 June 2018; 2 ♂♂ (7.0–7.1 mm) (<named-content xmlns:xlink="http://www.w3.org/1999/xlink" content-type="dwc:institutional_code" xlink:type="simple">NCHUZOOL</named-content> 15461), Cihhu, Kinmen, coll. H.-T. Shih and P.-Y. Hsu, 29 June 2018; 1 ♀ (19.9 mm) (<named-content xmlns:xlink="http://www.w3.org/1999/xlink" content-type="dwc:institutional_code" xlink:type="simple">NCHUZOOL</named-content> 15462), Mashan, Kinmen, 17 Aug. 2011; 1 ♀ (21.1 mm) (<named-content xmlns:xlink="http://www.w3.org/1999/xlink" content-type="dwc:institutional_code" xlink:type="simple">NCHUZOOL</named-content> 1551), 1 ♀ (5.9 mm) (<named-content xmlns:xlink="http://www.w3.org/1999/xlink" content-type="dwc:institutional_code" xlink:type="simple">NCHUZOOL</named-content> 15552), 1 ♂ (20.6 mm), 1 ♀ (17.5 mm) (<named-content xmlns:xlink="http://www.w3.org/1999/xlink" content-type="dwc:institutional_code" xlink:type="simple">NCHUZOOL</named-content> 15553), 1 ♀ (20.1 mm) (<named-content xmlns:xlink="http://www.w3.org/1999/xlink" content-type="dwc:institutional_code" xlink:type="simple">NCHUZOOL</named-content> 15554), Lieyu, Kinmen, coll. H.-T. Shih and P.-Y. Hsu, 28 June, 2018; 1 ♂ (18.1 mm) (<named-content xmlns:xlink="http://www.w3.org/1999/xlink" content-type="dwc:institutional_code" xlink:type="simple">NCHUZOOL</named-content> 15463), Cingshuei, Matsu, coll. J.-H. Li, 9 July 2005; 1 ♂ (20.0 mm) (<named-content xmlns:xlink="http://www.w3.org/1999/xlink" content-type="dwc:institutional_code" xlink:type="simple">NCHUZOOL</named-content> 15464), Cingshuei, Matsu, coll. J.-H. Li, 9 July 2005.</p></tp:treatment-sec><tp:treatment-sec sec-type="diagnosis" id="SECID0ECPBG"><title>Diagnosis.</title><p>Carapace (Figs <xref ref-type="fig" rid="F2">2D</xref>, <xref ref-type="fig" rid="F4">4A, E, F</xref>) subquadrate, 1.36 times broader than long (<italic>N</italic> = 98, SD = 0.05), mildly convex longitudinally and laterally, region faintly defined; front medially slightly concave; lateral margin nearly parallel, interrupted by four notches (cutting into five teeth), anterior two lateral teeth pronounced, posterior two very indistinct; posterior facet depressed, decorated by two oblique granular ridges, anterior one extended from second notch. Infraorbital ridge (Figs <xref ref-type="fig" rid="F2">2E</xref>, <xref ref-type="fig" rid="F4">4C</xref>) marked sexually dimorphic: males with 7–13 lobes and tubercles, medial 2 broad, decreasing in breadth laterally, innermost four or five decreasing in size, lateral ones small, isomorphic; females with 16–22 small isomorphic tubercles. Chelipeds (Figs <xref ref-type="fig" rid="F2">2F</xref>, <xref ref-type="fig" rid="F4">4D</xref>) symmetrical, robust, palm 2.3 times as long as broad, length of palm approximately 1.3 times length of dactyl (<italic>N</italic> = 16), merus denticulate along anterior and posterior margins; chelae surface smooth, pollex and dactylus unarmed of pronounced molars along cutting edge. Ambulatory legs slender, elongated, meri unarmed along anterior margin, proximal half of meri, and propodi of all furnished with setal mats. <abbrev xmlns:xlink="http://www.w3.org/1999/xlink" xlink:title="male first gonopods" id="ABBRID0EEQBG" xlink:type="simple">G1</abbrev> (Fig. <xref ref-type="fig" rid="F7">7E–H</xref>) elongated, relatively stout, almost straight.</p><fig id="F4" position="float" orientation="portrait"><object-id xmlns:xlink="http://www.w3.org/1999/xlink" content-type="doi" xlink:type="simple">10.3897/zookeys.877.38300.figure4</object-id><object-id xmlns:xlink="http://www.w3.org/1999/xlink" content-type="arpha" xlink:type="simple">5BC5E0C3-2892-5CFD-82D4-CD5A8460722E</object-id><label>Figure 4.</label><caption><p><italic><tp:taxon-name><tp:taxon-name-part taxon-name-part-type="genus" reg="Metaplax">Metaplax</tp:taxon-name-part> <tp:taxon-name-part taxon-name-part-type="species" reg="longipes">longipes</tp:taxon-name-part></tp:taxon-name></italic> Stimpson, 1858. <bold>A, E</bold> Dorsal view <bold>B</bold> ventral view <bold>C</bold> left infraorbital ridge <bold>D</bold> right cheliped. <bold>A–D</bold> Male (<abbrev xmlns:xlink="http://www.w3.org/1999/xlink" xlink:title="carapace width" id="ABBRID0EJRBG" xlink:type="simple">CW</abbrev> 15.4 mm; <named-content xmlns:xlink="http://www.w3.org/1999/xlink" content-type="dwc:institutional_code" xlink:type="simple">ZRC</named-content> 2019.0581; Hong Kong) <bold>E</bold> male (<abbrev xmlns:xlink="http://www.w3.org/1999/xlink" xlink:title="carapace width" id="ABBRID0EXRBG" xlink:type="simple">CW</abbrev> 24.1; <named-content xmlns:xlink="http://www.w3.org/1999/xlink" content-type="dwc:institutional_code" xlink:type="simple">ZRC</named-content> 1999.0708; Danshuei, northwestern Taiwan) <bold>F–H</bold> live coloration <bold>F–G</bold> male (<abbrev xmlns:xlink="http://www.w3.org/1999/xlink" xlink:title="carapace width" id="ABBRID0EHSBG" xlink:type="simple">CW</abbrev> 20.6 mm; <named-content xmlns:xlink="http://www.w3.org/1999/xlink" content-type="dwc:institutional_code" xlink:type="simple">NCHUZOOL</named-content> 15553; Lieyu, Kinmen, Taiwan) <bold>H</bold> male (<abbrev xmlns:xlink="http://www.w3.org/1999/xlink" xlink:title="carapace width" id="ABBRID0EVSBG" xlink:type="simple">CW</abbrev> 23.7 mm; <named-content xmlns:xlink="http://www.w3.org/1999/xlink" content-type="dwc:institutional_code" xlink:type="simple">NCHUZOOL</named-content> 15501; Hong Kong). Scale bars: 2.0 mm.</p></caption><graphic xmlns:xlink="http://www.w3.org/1999/xlink" xlink:href="zookeys-877-001-g004.jpg" position="float" orientation="portrait" xlink:type="simple" id="oo_343947.jpg"><uri content-type="original_file" xlink:type="simple">https://binary.pensoft.net/fig/343947</uri></graphic></fig></tp:treatment-sec><tp:treatment-sec sec-type="distribution" id="SECID0EGTBG"><title>Distribution.</title><p>Western Taiwan (including Matsu and Kinmen), China (Jiangsu; Zhejiang; Fujian; Guangdong; Guangxi), and northern Vietnam (Haiphong) (Fig. <xref ref-type="fig" rid="F1">1</xref>). The record in the Gulf of Thailand (<xref ref-type="bibr" rid="B53">Naiyanetr 2007</xref>: 112) requires further verification.</p></tp:treatment-sec><tp:treatment-sec sec-type="habitat" id="SECID0EUTBG"><title>Habitat.</title><p>At Tung Chung Wetland, Hong Kong, where numerous specimens were collected, the habitat of this species is composed of muddy substrates and substantial freshwater influences. Considerable numbers flourish under fringes of mangrove stands, as well as the adjacent more open mudflats.</p></tp:treatment-sec><tp:treatment-sec sec-type="remarks" id="SECID0EZTBG"><title>Remarks.</title><p>The identity of <italic><tp:taxon-name><tp:taxon-name-part taxon-name-part-type="genus" reg="Metaplax">Metaplax</tp:taxon-name-part> <tp:taxon-name-part taxon-name-part-type="species" reg="longipes">longipes</tp:taxon-name-part></tp:taxon-name></italic> had long remained unclear since the publication of <italic><tp:taxon-name><tp:taxon-name-part taxon-name-part-type="genus" reg="Metaplax">M.</tp:taxon-name-part> <tp:taxon-name-part taxon-name-part-type="species" reg="takahasii">takahasii</tp:taxon-name-part></tp:taxon-name></italic> Sakai, 1939. The confusion between the two nominal species was mainly caused by two crucial morphological features used for species identification: the number of tubercles and lobes along the male infraorbital ridge, and the number of teeth on the lateral margin of the carapace.</p><p>Originally described from Hong Kong by <xref ref-type="bibr" rid="B79">Stimpson (1858</xref>, <xref ref-type="bibr" rid="B80">1907</xref>), type material(s) of <italic><tp:taxon-name><tp:taxon-name-part taxon-name-part-type="genus" reg="Metaplax">M.</tp:taxon-name-part> <tp:taxon-name-part taxon-name-part-type="species" reg="longipes">longipes</tp:taxon-name-part></tp:taxon-name></italic> was destroyed in the Great Chicago Fire in 1871 (<xref ref-type="bibr" rid="B19">Evans 1967</xref>). Illustrations based on material from Hong Kong were eventually presented by <xref ref-type="bibr" rid="B35">Koelbel (1897</xref>: pl. 1(5–6)), and further records from Hong Kong and elsewhere in South China include those by <xref ref-type="bibr" rid="B23">Gee (1926)</xref>, <xref ref-type="bibr" rid="B25">Gordon (1931)</xref>, <xref ref-type="bibr" rid="B68">Shen (1940a</xref>, <xref ref-type="bibr" rid="B69">b</xref>) and <xref ref-type="bibr" rid="B70">Shen and Dai (1964)</xref>. Morphology of the infraorbital ridge in males serves as a good taxonomic character (<xref ref-type="bibr" rid="B82">Tesch 1918</xref>); delimitations provided in various work under the name <italic><tp:taxon-name><tp:taxon-name-part taxon-name-part-type="genus" reg="Metaplax">M.</tp:taxon-name-part> <tp:taxon-name-part taxon-name-part-type="species" reg="longipes">longipes</tp:taxon-name-part></tp:taxon-name></italic> range from 7 to 10: “seven-lobed” (<xref ref-type="bibr" rid="B80">Stimpson 1907</xref>), “fogak száma összesen tehát kilencz” (= total number of nine teeth; <xref ref-type="bibr" rid="B35">Koelbel 1897</xref>), “number of lobules or teeth … 7–9” (<xref ref-type="bibr" rid="B82">Tesch 1918</xref>, <xref ref-type="bibr" rid="B25">Gordon 1931</xref>), and “9 to 10 tubercles” (<xref ref-type="bibr" rid="B70">Shen and Dai 1964</xref>).</p><p>Interpretations of <italic><tp:taxon-name><tp:taxon-name-part taxon-name-part-type="genus" reg="Metaplax">M.</tp:taxon-name-part> <tp:taxon-name-part taxon-name-part-type="species" reg="longipes">longipes</tp:taxon-name-part></tp:taxon-name></italic> by <xref ref-type="bibr" rid="B13">Dai et al. (1986)</xref> and <xref ref-type="bibr" rid="B12">Dai and Yang (1991)</xref> brought much confusion. These authors illustrated two forms of infraorbital ridges based on specimens from South China (Guangdong to Zhejiang), one bearing 17 lobes and tubercles, and the other bearing nine (fig. 288(1) in <xref ref-type="bibr" rid="B13">Dai et al. 1986</xref> and <xref ref-type="bibr" rid="B12">Dai and Yang 1991</xref>). It appeared very likely that their material was composite (also see Remarks under <italic><tp:taxon-name><tp:taxon-name-part taxon-name-part-type="genus" reg="Metaplax">M.</tp:taxon-name-part> <tp:taxon-name-part taxon-name-part-type="species" reg="tredecim">tredecim</tp:taxon-name-part></tp:taxon-name></italic>). Anyhow, this “shift” in the number of tubercles was subsequently followed by various authors: “with 15–17 lobules and teeth” (<xref ref-type="bibr" rid="B14">Davie 1992</xref>) and “about 9–17 tubercles” (<xref ref-type="bibr" rid="B43">Lee and Leung 1999</xref>). Reflecting this confused situation, the dichotomous key to the <italic><tp:taxon-name><tp:taxon-name-part taxon-name-part-type="genus" reg="Metaplax">Metaplax</tp:taxon-name-part></tp:taxon-name></italic> species provided by <xref ref-type="bibr" rid="B14">Davie (1992</xref>: 352), which differentiated “<italic><tp:taxon-name><tp:taxon-name-part taxon-name-part-type="genus" reg="Metaplax">M.</tp:taxon-name-part> <tp:taxon-name-part taxon-name-part-type="species" reg="longipes">longipes</tp:taxon-name-part></tp:taxon-name></italic>” (15 to 17 lobules and teeth) from “<italic><tp:taxon-name><tp:taxon-name-part taxon-name-part-type="genus" reg="Metaplax">M.</tp:taxon-name-part> <tp:taxon-name-part taxon-name-part-type="species" reg="takahasii">takahasii</tp:taxon-name-part></tp:taxon-name></italic>” (9 teeth), was problematic. Following diagnoses given by <xref ref-type="bibr" rid="B79">Stimpson (1858</xref>, <xref ref-type="bibr" rid="B80">1907</xref>), and authors such as <xref ref-type="bibr" rid="B25">Gordon (1931)</xref> and <xref ref-type="bibr" rid="B70">Shen and Dai (1964)</xref>, only those with around 9 lobes or tubercles, should be considered as the true <italic><tp:taxon-name><tp:taxon-name-part taxon-name-part-type="genus" reg="Metaplax">M.</tp:taxon-name-part> <tp:taxon-name-part taxon-name-part-type="species" reg="longipes">longipes</tp:taxon-name-part></tp:taxon-name></italic>.</p><p>Without accessing any material of <italic><tp:taxon-name><tp:taxon-name-part taxon-name-part-type="genus" reg="Metaplax">M.</tp:taxon-name-part> <tp:taxon-name-part taxon-name-part-type="species" reg="longipes">longipes</tp:taxon-name-part></tp:taxon-name></italic> from South China, <xref ref-type="bibr" rid="B65">Sakai (1939)</xref> described a similar form named <italic><tp:taxon-name><tp:taxon-name-part taxon-name-part-type="genus" reg="Metaplax">M.</tp:taxon-name-part> <tp:taxon-name-part taxon-name-part-type="species" reg="takahasii">takahasii</tp:taxon-name-part></tp:taxon-name></italic> based on one male specimen from Tansui (= Danshuei), northwestern Taiwan, after the naturalist and collector, Sadae Takahashi (or Sadae Takahasi in another translation). The species was subsequently reported elsewhere in China, including Guangdong and Fujian (<xref ref-type="bibr" rid="B13">Dai et al. 1986</xref>; <xref ref-type="bibr" rid="B12">Dai and Yang 1991</xref>) and Hong Kong (<xref ref-type="bibr" rid="B14">Davie 1992</xref>). Regarding the correct spelling of the species epithet, “<italic><tp:taxon-name><tp:taxon-name-part taxon-name-part-type="genus" reg="Metaplax"/><tp:taxon-name-part taxon-name-part-type="species" reg="takahasii">takahasii</tp:taxon-name-part></tp:taxon-name></italic>” (original as in <xref ref-type="bibr" rid="B65">Sakai 1939</xref>), instead of “<italic><tp:taxon-name><tp:taxon-name-part taxon-name-part-type="genus" reg="Metaplax"/><tp:taxon-name-part taxon-name-part-type="species" reg="takahashii">takahashii</tp:taxon-name-part></tp:taxon-name></italic>” as in <xref ref-type="bibr" rid="B67">Sakai (1976)</xref>, should be maintained (ICZN 1999: Article 32.2).</p><p>Nevertheless, <italic><tp:taxon-name><tp:taxon-name-part taxon-name-part-type="genus" reg="Metaplax">M.</tp:taxon-name-part> <tp:taxon-name-part taxon-name-part-type="species" reg="takahasii">takahasii</tp:taxon-name-part></tp:taxon-name></italic> was described with an infraorbital ridge composed of 8 tubercles and the lateral margin of the carapace cut into five teeth. Considering the original descriptions of <italic><tp:taxon-name><tp:taxon-name-part taxon-name-part-type="genus" reg="Metaplax">M.</tp:taxon-name-part> <tp:taxon-name-part taxon-name-part-type="species" reg="longipes">longipes</tp:taxon-name-part></tp:taxon-name></italic> and <italic><tp:taxon-name><tp:taxon-name-part taxon-name-part-type="genus" reg="Metaplax">M.</tp:taxon-name-part> <tp:taxon-name-part taxon-name-part-type="species" reg="takahasii">takahasii</tp:taxon-name-part></tp:taxon-name></italic> (<xref ref-type="bibr" rid="B80">Stimpson 1907</xref> and <xref ref-type="bibr" rid="B65">Sakai 1939</xref>, respectively), holotypes of the two (<abbrev xmlns:xlink="http://www.w3.org/1999/xlink" xlink:title="carapace width" id="ABBRID0EE5BG" xlink:type="simple">CW</abbrev> 15.5 mm and 14.2 mm, respectively) differ by the numbers of lateral carapace teeth (four vs. five) of the carapace and the infraorbital lobes and tubercles (seven vs. eight). The number of infraorbital tubercles of both forms overlap might be explained by variation between intraspecific individuals (see “Note on the number of infraorbital tubercles and lobes”; Fig. <xref ref-type="fig" rid="F8">8</xref>), whereas the posterior-most notch along the lateral margin, however, can be very indistinct and often obscured by a layer of sediment-laden setae and easily omitted (<xref ref-type="bibr" rid="B15">Davie and Nguyen 2003</xref>; see Remarks under <italic><tp:taxon-name><tp:taxon-name-part taxon-name-part-type="genus" reg="Metaplax">M.</tp:taxon-name-part> <tp:taxon-name-part taxon-name-part-type="species" reg="tredecim">tredecim</tp:taxon-name-part></tp:taxon-name></italic> below). This led <xref ref-type="bibr" rid="B15">Davie and Nguyen (2003</xref>: 384) to the view that <italic><tp:taxon-name><tp:taxon-name-part taxon-name-part-type="genus" reg="Metaplax">M.</tp:taxon-name-part> <tp:taxon-name-part taxon-name-part-type="species" reg="longipes">longipes</tp:taxon-name-part></tp:taxon-name></italic> is “almost certain(ly) … a senior synonym of <italic><tp:taxon-name><tp:taxon-name-part taxon-name-part-type="genus" reg="Metaplax">M.</tp:taxon-name-part> <tp:taxon-name-part taxon-name-part-type="species" reg="takahashii">takahashii</tp:taxon-name-part></tp:taxon-name></italic>”. In enumerating Chinese species of <italic><tp:taxon-name><tp:taxon-name-part taxon-name-part-type="genus" reg="Metaplax">Metaplax</tp:taxon-name-part></tp:taxon-name></italic>, <xref ref-type="bibr" rid="B94">Yang et al. (2008</xref>: 803), probably following <xref ref-type="bibr" rid="B15">Davie and Nguyen’s (2003)</xref> suggestion, listed <italic><tp:taxon-name><tp:taxon-name-part taxon-name-part-type="genus" reg="Metaplax">M.</tp:taxon-name-part> <tp:taxon-name-part taxon-name-part-type="species" reg="takahasii">takahasii</tp:taxon-name-part></tp:taxon-name></italic> as a junior synonym of <italic><tp:taxon-name><tp:taxon-name-part taxon-name-part-type="genus" reg="Metaplax">M.</tp:taxon-name-part> <tp:taxon-name-part taxon-name-part-type="species" reg="longipes">longipes</tp:taxon-name-part></tp:taxon-name></italic> without further elaboration. In our material referred to <italic><tp:taxon-name><tp:taxon-name-part taxon-name-part-type="genus" reg="Metaplax">M.</tp:taxon-name-part> <tp:taxon-name-part taxon-name-part-type="species" reg="longipes">longipes</tp:taxon-name-part></tp:taxon-name></italic>, the number of infraorbital tubercles and lobes varies from 7–13 for males and 14–22 in females (Table <xref ref-type="table" rid="T2">2</xref>; Fig. <xref ref-type="fig" rid="F8">8</xref>)</p><p>In the present study, we compared specimens from Hong Kong (identified as <italic><tp:taxon-name><tp:taxon-name-part taxon-name-part-type="genus" reg="Metaplax">M.</tp:taxon-name-part> <tp:taxon-name-part taxon-name-part-type="species" reg="longipes">longipes</tp:taxon-name-part></tp:taxon-name></italic>) and various lots from Taiwan main island (originally labeled as <italic><tp:taxon-name><tp:taxon-name-part taxon-name-part-type="genus" reg="Metaplax">M.</tp:taxon-name-part> <tp:taxon-name-part taxon-name-part-type="species" reg="takahasii">takahasii</tp:taxon-name-part></tp:taxon-name></italic>: see Materials examined above) with morphological and molecular approaches. As noted by <xref ref-type="bibr" rid="B15">Davie and Nguyen (2003</xref>; also see above), the number of notches (hence teeth) on the lateral margin of the carapace is easily underestimated unless the surface is carefully denuded. This aspect is well-illustrated in the case of <italic><tp:taxon-name><tp:taxon-name-part taxon-name-part-type="genus" reg="Metaplax">M.</tp:taxon-name-part> <tp:taxon-name-part taxon-name-part-type="species" reg="tredecim">tredecim</tp:taxon-name-part></tp:taxon-name></italic> (as discussed below), and also between specimens of <italic><tp:taxon-name><tp:taxon-name-part taxon-name-part-type="genus" reg="Metaplax">M.</tp:taxon-name-part> <tp:taxon-name-part taxon-name-part-type="species" reg="longipes">longipes</tp:taxon-name-part></tp:taxon-name></italic> from Hong Kong (Fig. <xref ref-type="fig" rid="F4">4A</xref>) and “<italic><tp:taxon-name><tp:taxon-name-part taxon-name-part-type="genus" reg="Metaplax">M.</tp:taxon-name-part> <tp:taxon-name-part taxon-name-part-type="species" reg="takahasii">takahasii</tp:taxon-name-part></tp:taxon-name></italic>” from Danshuei, Taiwan (Fig. <xref ref-type="fig" rid="F4">4E</xref>), the two being identical. Molecular analyses also support only one clade of specimens from various localities of China and Taiwan (Table <xref ref-type="table" rid="T1">1</xref>; Fig. <xref ref-type="fig" rid="F9">9</xref>).</p></tp:treatment-sec><tp:treatment-sec><!--Section generated to contain objects referenced in tp:taxon-treatment.--><fig id="F2" position="float" orientation="portrait"><object-id xmlns:xlink="http://www.w3.org/1999/xlink" content-type="doi" xlink:type="simple">10.3897/zookeys.877.38300.figure2</object-id><object-id xmlns:xlink="http://www.w3.org/1999/xlink" content-type="arpha" xlink:type="simple">8A5AB100-3A64-5C07-A9A4-39D47EFC4ECF</object-id><label>Figure 2.</label><caption><p><italic><tp:taxon-name><tp:taxon-name-part taxon-name-part-type="genus" reg="Metaplax">Metaplax</tp:taxon-name-part> <tp:taxon-name-part taxon-name-part-type="species" reg="elegans">elegans</tp:taxon-name-part></tp:taxon-name></italic> De Man, 1888 (<bold>A–C</bold><named-content xmlns:xlink="http://www.w3.org/1999/xlink" content-type="dwc:institutional_code" xlink:type="simple">NCHUZOOL</named-content> 15496, male, 12.7 mm), <italic><tp:taxon-name><tp:taxon-name-part taxon-name-part-type="genus" reg="Metaplax">M.</tp:taxon-name-part> <tp:taxon-name-part taxon-name-part-type="species" reg="longipes">longipes</tp:taxon-name-part></tp:taxon-name></italic> Stimpson, 1858 (<bold>D–F</bold><named-content xmlns:xlink="http://www.w3.org/1999/xlink" content-type="dwc:institutional_code" xlink:type="simple">ZRC</named-content> 2019.0581, male, 14.9 mm), <italic><tp:taxon-name><tp:taxon-name-part taxon-name-part-type="genus" reg="Metaplax">M.</tp:taxon-name-part> <tp:taxon-name-part taxon-name-part-type="species" reg="sheni">sheni</tp:taxon-name-part></tp:taxon-name></italic> Gordon, 1930 (<bold>G–I</bold><named-content xmlns:xlink="http://www.w3.org/1999/xlink" content-type="dwc:institutional_code" xlink:type="simple">NCHUZOOL</named-content> 15466, male, 9.9 mm), and <italic><tp:taxon-name><tp:taxon-name-part taxon-name-part-type="genus" reg="Metaplax">M.</tp:taxon-name-part> <tp:taxon-name-part taxon-name-part-type="species" reg="tredecim">tredecim</tp:taxon-name-part></tp:taxon-name></italic> Tweedie, 1950 (<bold>J–L</bold> paratype, <named-content xmlns:xlink="http://www.w3.org/1999/xlink" content-type="dwc:institutional_code" xlink:type="simple">ZRC</named-content> 1964.7.14.4-18, 16.2 mm). <bold>A, D, G, J, A</bold> carapace <bold>B, E, H, K</bold> left infraorbital ridge <bold>C, F, I, L</bold> outer view of right cheliped. Scale bars: 1.0 mm.</p></caption><graphic xmlns:xlink="http://www.w3.org/1999/xlink" xlink:href="zookeys-877-001-g002.jpg" position="float" orientation="portrait" xlink:type="simple" id="oo_343945.jpg"><uri content-type="original_file" xlink:type="simple">https://binary.pensoft.net/fig/343945</uri></graphic></fig><fig id="F7" position="float" orientation="portrait"><object-id xmlns:xlink="http://www.w3.org/1999/xlink" content-type="doi" xlink:type="simple">10.3897/zookeys.877.38300.figure7</object-id><object-id xmlns:xlink="http://www.w3.org/1999/xlink" content-type="arpha" xlink:type="simple">E89FFDCF-6D61-51BE-B348-EF5FB6365C48</object-id><label>Figure 7.</label><caption><p><italic><tp:taxon-name><tp:taxon-name-part taxon-name-part-type="genus" reg="Metaplax">Metaplax</tp:taxon-name-part> <tp:taxon-name-part taxon-name-part-type="species" reg="elegans">elegans</tp:taxon-name-part></tp:taxon-name></italic> De Man, 1888 (<bold>A–D</bold><named-content xmlns:xlink="http://www.w3.org/1999/xlink" content-type="dwc:institutional_code" xlink:type="simple">NCHUZOOL</named-content> 15496, male, 12.7 mm), right <abbrev xmlns:xlink="http://www.w3.org/1999/xlink" xlink:title="male first gonopods" id="ABBRID0EZCBI" xlink:type="simple">G1</abbrev>; <italic><tp:taxon-name><tp:taxon-name-part taxon-name-part-type="genus" reg="Metaplax">M.</tp:taxon-name-part> <tp:taxon-name-part taxon-name-part-type="species" reg="longipes">longipes</tp:taxon-name-part></tp:taxon-name></italic> Stimpson, 1858 (<bold>E–H</bold><named-content xmlns:xlink="http://www.w3.org/1999/xlink" content-type="dwc:institutional_code" xlink:type="simple">ZRC</named-content> 2019.0581, male, 14.9 mm), right <abbrev xmlns:xlink="http://www.w3.org/1999/xlink" xlink:title="male first gonopods" id="ABBRID0ESDBI" xlink:type="simple">G1</abbrev>; <italic><tp:taxon-name><tp:taxon-name-part taxon-name-part-type="genus" reg="Metaplax">M.</tp:taxon-name-part> <tp:taxon-name-part taxon-name-part-type="species" reg="sheni">sheni</tp:taxon-name-part></tp:taxon-name></italic> Gordon, 1930 (<bold>I–L</bold><named-content xmlns:xlink="http://www.w3.org/1999/xlink" content-type="dwc:institutional_code" xlink:type="simple">NCHUZOOL</named-content> 15466, male, 9.9 mm), right <abbrev xmlns:xlink="http://www.w3.org/1999/xlink" xlink:title="male first gonopods" id="ABBRID0ELEBI" xlink:type="simple">G1</abbrev>; and <italic><tp:taxon-name><tp:taxon-name-part taxon-name-part-type="genus" reg="Metaplax">M.</tp:taxon-name-part> <tp:taxon-name-part taxon-name-part-type="species" reg="tredecim">tredecim</tp:taxon-name-part></tp:taxon-name></italic> Tweedie, 1950 (<bold>M–P</bold> paratype, <named-content xmlns:xlink="http://www.w3.org/1999/xlink" content-type="dwc:institutional_code" xlink:type="simple">ZRC</named-content> 1964.7.14.4-18, 16.2 mm), left <abbrev xmlns:xlink="http://www.w3.org/1999/xlink" xlink:title="male first gonopods" id="ABBRID0EEFBI" xlink:type="simple">G1</abbrev>. Scale bars: 0.5 mm (<bold>A–H, M–P</bold>); 0.2 mm (<bold>I–L</bold>).</p></caption><graphic xmlns:xlink="http://www.w3.org/1999/xlink" xlink:href="zookeys-877-001-g007.jpg" position="float" orientation="portrait" xlink:type="simple" id="oo_343950.jpg"><uri content-type="original_file" xlink:type="simple">https://binary.pensoft.net/fig/343950</uri></graphic></fig><fig id="F1" position="float" orientation="portrait"><object-id xmlns:xlink="http://www.w3.org/1999/xlink" content-type="doi" xlink:type="simple">10.3897/zookeys.877.38300.figure1</object-id><object-id xmlns:xlink="http://www.w3.org/1999/xlink" content-type="arpha" xlink:type="simple">8E5D5F37-84A5-5F76-A772-F21F7486C3A6</object-id><label>Figure 1.</label><caption><p>Collection sites (solid symbols) for species of the genus <italic><tp:taxon-name><tp:taxon-name-part taxon-name-part-type="genus" reg="Metaplax">Metaplax</tp:taxon-name-part></tp:taxon-name></italic> used in this study: green rhombus for <italic><tp:taxon-name><tp:taxon-name-part taxon-name-part-type="genus" reg="Metaplax">M.</tp:taxon-name-part> <tp:taxon-name-part taxon-name-part-type="species" reg="elegans">elegans</tp:taxon-name-part></tp:taxon-name></italic>; red circles for <italic><tp:taxon-name><tp:taxon-name-part taxon-name-part-type="genus" reg="Metaplax">M.</tp:taxon-name-part> <tp:taxon-name-part taxon-name-part-type="species" reg="longipes">longipes</tp:taxon-name-part></tp:taxon-name></italic>; blue triangles for <italic><tp:taxon-name><tp:taxon-name-part taxon-name-part-type="genus" reg="Metaplax">M.</tp:taxon-name-part> <tp:taxon-name-part taxon-name-part-type="species" reg="sheni">sheni</tp:taxon-name-part></tp:taxon-name></italic>; and purple squares for <italic><tp:taxon-name><tp:taxon-name-part taxon-name-part-type="genus" reg="Metaplax">M.</tp:taxon-name-part> <tp:taxon-name-part taxon-name-part-type="species" reg="tredecim">tredecim</tp:taxon-name-part></tp:taxon-name></italic>. Empty symbols mean the additional records from references (see synonym lists for each species).</p></caption><graphic xmlns:xlink="http://www.w3.org/1999/xlink" xlink:href="zookeys-877-001-g001.jpg" position="float" orientation="portrait" xlink:type="simple" id="oo_343944.jpg"><uri content-type="original_file" xlink:type="simple">https://binary.pensoft.net/fig/343944</uri></graphic></fig><fig id="F8" position="float" orientation="portrait"><object-id xmlns:xlink="http://www.w3.org/1999/xlink" content-type="doi" xlink:type="simple">10.3897/zookeys.877.38300.figure8</object-id><object-id xmlns:xlink="http://www.w3.org/1999/xlink" content-type="arpha" xlink:type="simple">F730110A-5E43-51DC-BF27-E4E64FB0CB3C</object-id><label>Figure 8.</label><caption><p>The number of infraorbital tubercles and lobes plotted as a function of carapace width (<abbrev xmlns:xlink="http://www.w3.org/1999/xlink" xlink:title="carapace width" id="ABBRID0E1KBI" xlink:type="simple">CW</abbrev>) of <italic><tp:taxon-name><tp:taxon-name-part taxon-name-part-type="genus" reg="Metaplax">Metaplax</tp:taxon-name-part> <tp:taxon-name-part taxon-name-part-type="species" reg="elegans">elegans</tp:taxon-name-part></tp:taxon-name></italic> De Man, 1888, <italic><tp:taxon-name><tp:taxon-name-part taxon-name-part-type="genus" reg="Metaplax">M.</tp:taxon-name-part> <tp:taxon-name-part taxon-name-part-type="species" reg="longipes">longipes</tp:taxon-name-part></tp:taxon-name></italic> Stimpson, 1858, <italic><tp:taxon-name><tp:taxon-name-part taxon-name-part-type="genus" reg="Metaplax">M.</tp:taxon-name-part> <tp:taxon-name-part taxon-name-part-type="species" reg="sheni">sheni</tp:taxon-name-part></tp:taxon-name></italic> Gordon, 1930, and <italic><tp:taxon-name><tp:taxon-name-part taxon-name-part-type="genus" reg="Metaplax">M.</tp:taxon-name-part> <tp:taxon-name-part taxon-name-part-type="species" reg="tredecim">tredecim</tp:taxon-name-part></tp:taxon-name></italic> Tweedie, 1950.</p></caption><graphic xmlns:xlink="http://www.w3.org/1999/xlink" xlink:href="zookeys-877-001-g008.jpg" position="float" orientation="portrait" xlink:type="simple" id="oo_343951.jpg"><uri content-type="original_file" xlink:type="simple">https://binary.pensoft.net/fig/343951</uri></graphic></fig><table-wrap id="T2" position="float" orientation="portrait"><label>Table 2.</label><caption><p>Comparison of characters among four species of <italic><tp:taxon-name><tp:taxon-name-part taxon-name-part-type="genus" reg="Metaplax">Metaplax</tp:taxon-name-part></tp:taxon-name></italic> from East Asia and northern Vietnam.</p></caption><table id="TID0EMLBI" rules="all"><tbody><tr><th rowspan="1" colspan="1">Characters</th><th rowspan="1" colspan="1">
                      <italic><tp:taxon-name><tp:taxon-name-part taxon-name-part-type="genus" reg="Metaplax">M.</tp:taxon-name-part> <tp:taxon-name-part taxon-name-part-type="species" reg="elegans">elegans</tp:taxon-name-part></tp:taxon-name></italic>
                    </th><th rowspan="1" colspan="1">
                      <italic><tp:taxon-name><tp:taxon-name-part taxon-name-part-type="genus" reg="Metaplax">M.</tp:taxon-name-part> <tp:taxon-name-part taxon-name-part-type="species" reg="longipes">longipes</tp:taxon-name-part></tp:taxon-name></italic>
                    </th><th rowspan="1" colspan="1">
                      <italic><tp:taxon-name><tp:taxon-name-part taxon-name-part-type="genus" reg="Metaplax">M.</tp:taxon-name-part> <tp:taxon-name-part taxon-name-part-type="species" reg="sheni">sheni</tp:taxon-name-part></tp:taxon-name></italic>
                    </th><th rowspan="1" colspan="1">
                      <italic><tp:taxon-name><tp:taxon-name-part taxon-name-part-type="genus" reg="Metaplax">M.</tp:taxon-name-part> <tp:taxon-name-part taxon-name-part-type="species" reg="tredecim">tredecim</tp:taxon-name-part></tp:taxon-name></italic>
                    </th></tr><tr><td rowspan="1" colspan="1">lateral margin</td><td rowspan="1" colspan="1">five teeth</td><td rowspan="1" colspan="1">five teeth</td><td rowspan="1" colspan="1">five teeth</td><td rowspan="1" colspan="1">five teeth</td></tr><tr><td rowspan="1" colspan="1">infraorbital ridge</td><td rowspan="1" colspan="1">46–61 tubercles in males (lateral 20 vertically elongated); 33–42 isomorphic tubercles in females</td><td rowspan="1" colspan="1">7–13 tubercles in males (mesial ones broad, and gradually decreasing in size); 14–22 isomorphic tubercles in females</td><td rowspan="1" colspan="1">16–20 tubercles in males (mesial ones broad, decreasing in size laterally; mesial-most one more than twice the breadth of the next)</td><td rowspan="1" colspan="1">13–20 tubercles in males (mesial ones broad and decreasing in size, lateral 4–5 roughly same size); 20–27 isomorphic tubercles in females</td></tr><tr><td rowspan="1" colspan="1">cheliped</td><td rowspan="1" colspan="1">palm 2.2 times as long as broad, total length of palm nearly 1.8 times than length of dactyl, cutting edge of dactylus with distinct large teeth</td><td rowspan="1" colspan="1">palm 2.3 times as long as broad, length of palm nearly 1.3 times than length of dactyl, cutting edge of dactylus with low triangular molar, pollex unarmed</td><td rowspan="1" colspan="1">markedly elongated, palm 2.8 times as long as broad, length of palm nearly 2.0 times than length of dactylus, cutting edge of dactylus with triangular molar</td><td rowspan="1" colspan="1">palm 2.3 times as long as broad, length of palm nearly 1.6 times than length of dactyl, cutting edge of both fingers unarmed</td></tr><tr><td rowspan="1" colspan="1">ambulatory legs</td><td rowspan="1" colspan="1">short, broad</td><td rowspan="1" colspan="1">long, slender</td><td rowspan="1" colspan="1">long, slender</td><td rowspan="1" colspan="1">long, slender</td></tr></tbody></table></table-wrap><table-wrap id="T1" position="float" orientation="portrait"><label>Table 1.</label><caption><p>The haplotypes and accession numbers (DNA Data Bank of Japan) of the <abbrev xmlns:xlink="http://www.w3.org/1999/xlink" xlink:title="cytochrome oxidase subunit I" id="ABBRID0ELHAE" xlink:type="simple">COI</abbrev> gene of <italic><tp:taxon-name><tp:taxon-name-part taxon-name-part-type="genus" reg="Metaplax">Metaplax</tp:taxon-name-part></tp:taxon-name></italic> specimens and outgroups from East Asia and northern Vietnam. For abbreviations of museums and universities, see Materials and methods.</p></caption><table id="TID0E1SAI" rules="all"><tbody><tr><th rowspan="1" colspan="1">Species</th><th rowspan="1" colspan="1">Locality</th><th rowspan="1" colspan="1">Sample size</th><th rowspan="1" colspan="1">Catalogue no. of <named-content xmlns:xlink="http://www.w3.org/1999/xlink" content-type="dwc:institutional_code" xlink:type="simple">NCHUZOOL</named-content> (unless indicated)</th><th rowspan="1" colspan="1">Haplotype of <abbrev xmlns:xlink="http://www.w3.org/1999/xlink" xlink:title="cytochrome oxidase subunit I" id="ABBRID0EUIAE" xlink:type="simple">COI</abbrev></th><th rowspan="1" colspan="1">Access. no. of <abbrev xmlns:xlink="http://www.w3.org/1999/xlink" xlink:title="cytochrome oxidase subunit I" id="ABBRID0E2IAE" xlink:type="simple">COI</abbrev></th></tr><tr><td rowspan="5" colspan="1">
                <italic><tp:taxon-name><tp:taxon-name-part taxon-name-part-type="genus" reg="Metaplax">M.</tp:taxon-name-part> <tp:taxon-name-part taxon-name-part-type="species" reg="elegans">elegans</tp:taxon-name-part></tp:taxon-name></italic>
              </td><td rowspan="1" colspan="1">Taiwan: Jhuwei, New Taipei City</td><td rowspan="1" colspan="1">1</td><td rowspan="1" colspan="1">15480</td><td rowspan="1" colspan="1">MXe1</td><td rowspan="1" colspan="1">
                <ext-link xmlns:xlink="http://www.w3.org/1999/xlink" ext-link-type="gen" xlink:href="LC498179" xlink:type="simple">LC498179</ext-link>
              </td></tr><tr><td rowspan="1" colspan="1">Taiwan: Kinmen</td><td rowspan="1" colspan="1">1</td><td rowspan="1" colspan="1">15489</td><td rowspan="1" colspan="1">MXe2</td><td rowspan="1" colspan="1">
                <ext-link xmlns:xlink="http://www.w3.org/1999/xlink" ext-link-type="gen" xlink:href="LC498180" xlink:type="simple">LC498180</ext-link>
              </td></tr><tr><td rowspan="1" colspan="1">Vietnam: Ho Chi Minh City</td><td rowspan="1" colspan="1">1</td><td rowspan="1" colspan="1">15499</td><td rowspan="1" colspan="1">MXe3</td><td rowspan="1" colspan="1">
                <ext-link xmlns:xlink="http://www.w3.org/1999/xlink" ext-link-type="gen" xlink:href="LC498181" xlink:type="simple">LC498181</ext-link>
              </td></tr><tr><td rowspan="1" colspan="1">Singapore: Sungei Buloh</td><td rowspan="1" colspan="1">1</td><td rowspan="1" colspan="1"><named-content xmlns:xlink="http://www.w3.org/1999/xlink" content-type="dwc:institutional_code" xlink:type="simple">ZRC</named-content> 1997.683</td><td rowspan="1" colspan="1">MXe4</td><td rowspan="1" colspan="1">
                <ext-link xmlns:xlink="http://www.w3.org/1999/xlink" ext-link-type="gen" xlink:href="LC498182" xlink:type="simple">LC498182</ext-link>
              </td></tr><tr><td rowspan="1" colspan="1">Thailand: Ranong</td><td rowspan="1" colspan="1">1</td><td rowspan="1" colspan="1">15494</td><td rowspan="1" colspan="1">MXe4</td><td rowspan="1" colspan="1">
                <ext-link xmlns:xlink="http://www.w3.org/1999/xlink" ext-link-type="gen" xlink:href="LC498182" xlink:type="simple">LC498182</ext-link>
              </td></tr><tr><td rowspan="8" colspan="1">
                <italic><tp:taxon-name><tp:taxon-name-part taxon-name-part-type="genus" reg="Metaplax">M.</tp:taxon-name-part> <tp:taxon-name-part taxon-name-part-type="species" reg="longipes">longipes</tp:taxon-name-part></tp:taxon-name></italic>
              </td><td rowspan="1" colspan="1">Taiwan: Danshuei, New Taipei City</td><td rowspan="1" colspan="1">1</td><td rowspan="1" colspan="1">NTOU</td><td rowspan="1" colspan="1">MXL2</td><td rowspan="1" colspan="1">
                <ext-link xmlns:xlink="http://www.w3.org/1999/xlink" ext-link-type="gen" xlink:href="LC498183" xlink:type="simple">LC498183</ext-link>
              </td></tr><tr><td rowspan="1" colspan="1">Taiwan: Danshuei, New Taipei City</td><td rowspan="1" colspan="1">1</td><td rowspan="1" colspan="1"><named-content xmlns:xlink="http://www.w3.org/1999/xlink" content-type="dwc:institutional_code" xlink:type="simple">ZRC</named-content> 1999.0708</td><td rowspan="1" colspan="1">MXL2</td><td rowspan="1" colspan="1">
                <ext-link xmlns:xlink="http://www.w3.org/1999/xlink" ext-link-type="gen" xlink:href="LC498183" xlink:type="simple">LC498183</ext-link>
              </td></tr><tr><td rowspan="1" colspan="1">Taiwan: Kinmen</td><td rowspan="1" colspan="1">1</td><td rowspan="1" colspan="1">15460</td><td rowspan="1" colspan="1">MXL2</td><td rowspan="1" colspan="1">
                <ext-link xmlns:xlink="http://www.w3.org/1999/xlink" ext-link-type="gen" xlink:href="LC498183" xlink:type="simple">LC498183</ext-link>
              </td></tr><tr><td rowspan="1" colspan="1">Taiwan: Kinmen</td><td rowspan="1" colspan="1">1</td><td rowspan="1" colspan="1">15462</td><td rowspan="1" colspan="1">MXL2</td><td rowspan="1" colspan="1">
                <ext-link xmlns:xlink="http://www.w3.org/1999/xlink" ext-link-type="gen" xlink:href="LC498183" xlink:type="simple">LC498183</ext-link>
              </td></tr><tr><td rowspan="1" colspan="1">China: Zhoushan, Zhejiang</td><td rowspan="1" colspan="1">2</td><td rowspan="1" colspan="1">15466; 15465</td><td rowspan="1" colspan="1">MXL2</td><td rowspan="1" colspan="1">
                <ext-link xmlns:xlink="http://www.w3.org/1999/xlink" ext-link-type="gen" xlink:href="LC498183" xlink:type="simple">LC498183</ext-link>
              </td></tr><tr><td rowspan="1" colspan="1">China: Xiamen, Fujian</td><td rowspan="1" colspan="1">1</td><td rowspan="1" colspan="1">15475</td><td rowspan="1" colspan="1">MXL2</td><td rowspan="1" colspan="1">
                <ext-link xmlns:xlink="http://www.w3.org/1999/xlink" ext-link-type="gen" xlink:href="LC498183" xlink:type="simple">LC498183</ext-link>
              </td></tr><tr><td rowspan="1" colspan="1">China: Qinzhou, Guangxi</td><td rowspan="1" colspan="1">1</td><td rowspan="1" colspan="1">15449</td><td rowspan="1" colspan="1">MXL3</td><td rowspan="1" colspan="1">
                <ext-link xmlns:xlink="http://www.w3.org/1999/xlink" ext-link-type="gen" xlink:href="LC498185" xlink:type="simple">LC498185</ext-link>
              </td></tr><tr><td rowspan="1" colspan="1">Hong Kong: Tung Chung</td><td rowspan="1" colspan="1">1</td><td rowspan="1" colspan="1">15450</td><td rowspan="1" colspan="1">MXL1</td><td rowspan="1" colspan="1">
                <ext-link xmlns:xlink="http://www.w3.org/1999/xlink" ext-link-type="gen" xlink:href="LC498184" xlink:type="simple">LC498184</ext-link>
              </td></tr><tr><td rowspan="3" colspan="1">
                <italic><tp:taxon-name><tp:taxon-name-part taxon-name-part-type="genus" reg="Metaplax">M.</tp:taxon-name-part> <tp:taxon-name-part taxon-name-part-type="species" reg="sheni">sheni</tp:taxon-name-part></tp:taxon-name></italic>
              </td><td rowspan="1" colspan="1">Taiwan: Kinmen</td><td rowspan="1" colspan="1">1</td><td rowspan="1" colspan="1">15467</td><td rowspan="1" colspan="1">MXs1</td><td rowspan="1" colspan="1">
                <ext-link xmlns:xlink="http://www.w3.org/1999/xlink" ext-link-type="gen" xlink:href="LC498186" xlink:type="simple">LC498186</ext-link>
              </td></tr><tr><td rowspan="1" colspan="1">China: Xiamen, Fujian</td><td rowspan="1" colspan="1">2</td><td rowspan="1" colspan="1">15465</td><td rowspan="1" colspan="1">MXs1, MXs2</td><td rowspan="1" colspan="1"><ext-link xmlns:xlink="http://www.w3.org/1999/xlink" ext-link-type="gen" xlink:href="LC498186" xlink:type="simple">LC498186</ext-link>, <ext-link xmlns:xlink="http://www.w3.org/1999/xlink" ext-link-type="gen" xlink:href="LC498187" xlink:type="simple">LC498187</ext-link></td></tr><tr><td rowspan="1" colspan="1">Vietnam: Dong Rui, Quang Ninh</td><td rowspan="1" colspan="1">1</td><td rowspan="1" colspan="1">15466</td><td rowspan="1" colspan="1">MXs1</td><td rowspan="1" colspan="1">
                <ext-link xmlns:xlink="http://www.w3.org/1999/xlink" ext-link-type="gen" xlink:href="LC498186" xlink:type="simple">LC498186</ext-link>
              </td></tr><tr><td rowspan="4" colspan="1">
                <italic><tp:taxon-name><tp:taxon-name-part taxon-name-part-type="genus" reg="Metaplax">M.</tp:taxon-name-part> <tp:taxon-name-part taxon-name-part-type="species" reg="tredecim">tredecim</tp:taxon-name-part></tp:taxon-name></italic>
              </td><td rowspan="1" colspan="1">Hong Kong: Nai Chung</td><td rowspan="1" colspan="1">1</td><td rowspan="1" colspan="1">15472</td><td rowspan="1" colspan="1">MXt1</td><td rowspan="1" colspan="1">
                <ext-link xmlns:xlink="http://www.w3.org/1999/xlink" ext-link-type="gen" xlink:href="LC498188" xlink:type="simple">LC498188</ext-link>
              </td></tr><tr><td rowspan="1" colspan="1">Vietnam: Dong Rui, Quang Ninh</td><td rowspan="1" colspan="1">1</td><td rowspan="1" colspan="1">15477</td><td rowspan="1" colspan="1">MXt2</td><td rowspan="1" colspan="1">
                <ext-link xmlns:xlink="http://www.w3.org/1999/xlink" ext-link-type="gen" xlink:href="LC498189" xlink:type="simple">LC498189</ext-link>
              </td></tr><tr><td rowspan="1" colspan="1">Vietnam: Nha Trang</td><td rowspan="1" colspan="1">1</td><td rowspan="1" colspan="1">15498</td><td rowspan="1" colspan="1">MXt3</td><td rowspan="1" colspan="1">
                <ext-link xmlns:xlink="http://www.w3.org/1999/xlink" ext-link-type="gen" xlink:href="LC498190" xlink:type="simple">LC498190</ext-link>
              </td></tr><tr><td rowspan="1" colspan="1">Malaysia: Labuan</td><td rowspan="1" colspan="1">1</td><td rowspan="1" colspan="1">15475</td><td rowspan="1" colspan="1">MXt4</td><td rowspan="1" colspan="1">
                <ext-link xmlns:xlink="http://www.w3.org/1999/xlink" ext-link-type="gen" xlink:href="LC498191" xlink:type="simple">LC498191</ext-link>
              </td></tr><tr><td rowspan="1" colspan="1">
                <bold>Total</bold>
              </td><td rowspan="1" colspan="1"/><td rowspan="1" colspan="1">
                <bold>22</bold>
              </td><td rowspan="1" colspan="1"/><td rowspan="1" colspan="1"/><td rowspan="1" colspan="1"/></tr><tr><td rowspan="1" colspan="6">
                <bold>Outgroups</bold>
              </td></tr><tr><td rowspan="1" colspan="1">
                <italic><tp:taxon-name><tp:taxon-name-part taxon-name-part-type="genus" reg="Gaetice">Gaetice</tp:taxon-name-part> <tp:taxon-name-part taxon-name-part-type="species" reg="depressus">depressus</tp:taxon-name-part></tp:taxon-name></italic>
              </td><td rowspan="1" colspan="1">Taiwan: Keelung</td><td rowspan="1" colspan="1"/><td rowspan="1" colspan="1">15544</td><td rowspan="1" colspan="1"/><td rowspan="1" colspan="1">
                <ext-link xmlns:xlink="http://www.w3.org/1999/xlink" ext-link-type="gen" xlink:href="LC498192" xlink:type="simple">LC498192</ext-link>
              </td></tr><tr><td rowspan="1" colspan="1">
                <italic><tp:taxon-name><tp:taxon-name-part taxon-name-part-type="genus" reg="Helice">Helice</tp:taxon-name-part> <tp:taxon-name-part taxon-name-part-type="species" reg="formosensis">formosensis</tp:taxon-name-part></tp:taxon-name></italic>
              </td><td rowspan="1" colspan="1">Taiwan: Shengang, Changhua</td><td rowspan="1" colspan="1"/><td rowspan="1" colspan="1">13083</td><td rowspan="1" colspan="1"/><td rowspan="1" colspan="1">
                <ext-link xmlns:xlink="http://www.w3.org/1999/xlink" ext-link-type="gen" xlink:href="AB334543" xlink:type="simple">AB334543</ext-link>
              </td></tr><tr><td rowspan="1" colspan="1">
                <italic><tp:taxon-name><tp:taxon-name-part taxon-name-part-type="genus" reg="Hemigrapsus">Hemigrapsus</tp:taxon-name-part> <tp:taxon-name-part taxon-name-part-type="species" reg="sanguineus">sanguineus</tp:taxon-name-part></tp:taxon-name></italic>
              </td><td rowspan="1" colspan="1">Taiwan: Yongsing, New Taipei City</td><td rowspan="1" colspan="1"/><td rowspan="1" colspan="1">15545</td><td rowspan="1" colspan="1"/><td rowspan="1" colspan="1">
                <ext-link xmlns:xlink="http://www.w3.org/1999/xlink" ext-link-type="gen" xlink:href="LC498193" xlink:type="simple">LC498193</ext-link>
              </td></tr><tr><td rowspan="1" colspan="1">
                <italic><tp:taxon-name><tp:taxon-name-part taxon-name-part-type="genus" reg="Varuna">Varuna</tp:taxon-name-part> <tp:taxon-name-part taxon-name-part-type="species" reg="litterata">litterata</tp:taxon-name-part></tp:taxon-name></italic>
              </td><td rowspan="1" colspan="1">Taiwan: Kenting, Pingtung</td><td rowspan="1" colspan="1"/><td rowspan="1" colspan="1">14816</td><td rowspan="1" colspan="1"/><td rowspan="1" colspan="1">
                <ext-link xmlns:xlink="http://www.w3.org/1999/xlink" ext-link-type="gen" xlink:href="LC498194" xlink:type="simple">LC498194</ext-link>
              </td></tr></tbody></table></table-wrap><fig id="F9" position="float" orientation="portrait"><object-id xmlns:xlink="http://www.w3.org/1999/xlink" content-type="doi" xlink:type="simple">10.3897/zookeys.877.38300.figure9</object-id><object-id xmlns:xlink="http://www.w3.org/1999/xlink" content-type="arpha" xlink:type="simple">269A696C-3FC6-5C7B-8AD0-D0ADE41F1516</object-id><label>Figure 9.</label><caption><p>A Bayesian inference (<abbrev xmlns:xlink="http://www.w3.org/1999/xlink" xlink:title="Bayesian inference" id="ABBRID0EZPBI" xlink:type="simple">BI</abbrev>) tree for <italic><tp:taxon-name><tp:taxon-name-part taxon-name-part-type="genus" reg="Metaplax">Metaplax</tp:taxon-name-part> <tp:taxon-name-part taxon-name-part-type="species" reg="elegans">elegans</tp:taxon-name-part></tp:taxon-name></italic> De Man, 1888, <italic><tp:taxon-name><tp:taxon-name-part taxon-name-part-type="genus" reg="Metaplax">M.</tp:taxon-name-part> <tp:taxon-name-part taxon-name-part-type="species" reg="longipes">longipes</tp:taxon-name-part></tp:taxon-name></italic> Stimpson, 1858, <italic><tp:taxon-name><tp:taxon-name-part taxon-name-part-type="genus" reg="Metaplax">M.</tp:taxon-name-part> <tp:taxon-name-part taxon-name-part-type="species" reg="sheni">sheni</tp:taxon-name-part></tp:taxon-name></italic> Gordon, 1930, and <italic><tp:taxon-name><tp:taxon-name-part taxon-name-part-type="genus" reg="Metaplax">M.</tp:taxon-name-part> <tp:taxon-name-part taxon-name-part-type="species" reg="tredecim">tredecim</tp:taxon-name-part></tp:taxon-name></italic> Tweedie, 1950, and the outgroups, based on the cytochrome c oxidase subunit I (<abbrev xmlns:xlink="http://www.w3.org/1999/xlink" xlink:title="cytochrome oxidase subunit I" id="ABBRID0EJRBI" xlink:type="simple">COI</abbrev>) gene. Probability values at the nodes represent support values for <abbrev xmlns:xlink="http://www.w3.org/1999/xlink" xlink:title="Bayesian inference" id="ABBRID0ENRBI" xlink:type="simple">BI</abbrev> and maximum likelihood (<abbrev xmlns:xlink="http://www.w3.org/1999/xlink" xlink:title="Maximum likelihood" id="ABBRID0ERRBI" xlink:type="simple">ML</abbrev>). For haplotype names, see Table <xref ref-type="table" rid="T1">1</xref>.</p></caption><graphic xmlns:xlink="http://www.w3.org/1999/xlink" xlink:href="zookeys-877-001-g009.jpg" position="float" orientation="portrait" xlink:type="simple" id="oo_343952.jpg"><uri content-type="original_file" xlink:type="simple">https://binary.pensoft.net/fig/343952</uri></graphic></fig></tp:treatment-sec><ref-list><ref id="B35"><mixed-citation xmlns:xlink="http://www.w3.org/1999/xlink" xlink:type="simple"><person-group><name name-style="western"><surname>Koelbel</surname><given-names>K</given-names></name></person-group> (<year>1897</year>) <article-title>Rákok.</article-title> In: <person-group><name name-style="western"><surname>Széchenyi</surname><given-names>B</given-names></name></person-group> (<role>Ed.</role>) <issue-title>Keletázsiai utjának tudományos.</issue-title><source>Eredménye, 1877-1880 [Scientific results of the East Asian Passage, 1877–1880]. KFEK Bizományában, Budapest, Vol. 2</source>, <fpage>707</fpage>–<lpage>718</lpage>.</mixed-citation></ref><ref id="B80"><mixed-citation xmlns:xlink="http://www.w3.org/1999/xlink" xlink:type="simple"><person-group><name name-style="western"><surname>Stimpson</surname><given-names>W</given-names></name></person-group> (<year>1907</year>) <article-title>Report on the <tp:taxon-name><tp:taxon-name-part taxon-name-part-type="subphylum">Crustacea</tp:taxon-name-part></tp:taxon-name> (<tp:taxon-name><tp:taxon-name-part taxon-name-part-type="infraorder">Brachyura</tp:taxon-name-part></tp:taxon-name> and <tp:taxon-name><tp:taxon-name-part taxon-name-part-type="infraorder">Anomura</tp:taxon-name-part></tp:taxon-name>) collected by the North Pacific Exploring Expedition, 1853–1856.</article-title><source>Smithsonian Miscellaneous Collections</source><volume>49</volume>: <fpage>1</fpage>–<lpage>240</lpage>. [pls 1–26] <ext-link xlink:type="simple" ext-link-type="doi" xlink:href="10.5962/bhl.title.51448">https://doi.org/10.5962/bhl.title.51448</ext-link></mixed-citation></ref><ref id="B82"><mixed-citation xmlns:xlink="http://www.w3.org/1999/xlink" xlink:type="simple"><person-group><name name-style="western"><surname>Tesch</surname><given-names>JJ</given-names></name></person-group> (<year>1918</year>) The <tp:taxon-name><tp:taxon-name-part taxon-name-part-type="order">Decapoda</tp:taxon-name-part></tp:taxon-name><tp:taxon-name><tp:taxon-name-part taxon-name-part-type="infraorder">Brachyura</tp:taxon-name-part></tp:taxon-name> of the Siboga Expedition. I. <tp:taxon-name><tp:taxon-name-part taxon-name-part-type="family">Hymenosomidae</tp:taxon-name-part></tp:taxon-name>, <tp:taxon-name><tp:taxon-name-part taxon-name-part-type="family">Retroplumidae</tp:taxon-name-part></tp:taxon-name>, <tp:taxon-name><tp:taxon-name-part taxon-name-part-type="family">Ocypodidae</tp:taxon-name-part></tp:taxon-name>, <tp:taxon-name><tp:taxon-name-part taxon-name-part-type="family">Grapsidae</tp:taxon-name-part></tp:taxon-name> and <tp:taxon-name><tp:taxon-name-part taxon-name-part-type="family">Gecarcinidae</tp:taxon-name-part></tp:taxon-name>. Siboga-Expeditie 39(c): 1–148. [pls 1–6] <ext-link xlink:type="simple" ext-link-type="doi" xlink:href="10.5962/bhl.title.10267">https://doi.org/10.5962/bhl.title.10267</ext-link></mixed-citation></ref><ref id="B23"><mixed-citation xmlns:xlink="http://www.w3.org/1999/xlink" xlink:type="simple"><person-group><name name-style="western"><surname>Gee</surname><given-names>NG</given-names></name></person-group> (<year>1926</year>) <article-title>Tentative list of Chinese decapod <tp:taxon-name><tp:taxon-name-part taxon-name-part-type="subphylum">Crustacea</tp:taxon-name-part></tp:taxon-name>.</article-title><source>Lingnaam Agricultural Review</source><volume>3</volume>(<issue>2</issue>): <fpage>156</fpage>–<lpage>166</lpage>.</mixed-citation></ref><ref id="B25"><mixed-citation xmlns:xlink="http://www.w3.org/1999/xlink" xlink:type="simple"><person-group><name name-style="western"><surname>Gordon</surname><given-names>I</given-names></name></person-group> (<year>1931</year>) <article-title><tp:taxon-name><tp:taxon-name-part taxon-name-part-type="infraorder">Brachyura</tp:taxon-name-part></tp:taxon-name> from the coasts of China.</article-title><source>Journal of the Linnean Society (Zoology)</source><volume>38</volume>: <fpage>525</fpage>–<lpage>558</lpage>. <ext-link xlink:type="simple" ext-link-type="doi" xlink:href="10.1111/j.1096-3642.1931.tb02365.x">https://doi.org/10.1111/j.1096-3642.1931.tb02365.x</ext-link></mixed-citation></ref><ref id="B68"><mixed-citation xmlns:xlink="http://www.w3.org/1999/xlink" xlink:type="simple"><person-group><name name-style="western"><surname>Shen</surname><given-names>CJ</given-names></name></person-group> (<year>1940a</year>) <article-title>On the collections of crabs of South China.</article-title><source>Bulletin of the Fan Memorial Institute of Biology (Zoology)</source><volume>10</volume>: <fpage>69</fpage>–<lpage>104</lpage>.</mixed-citation></ref><ref id="B69"><mixed-citation xmlns:xlink="http://www.w3.org/1999/xlink" xlink:type="simple"><person-group><name name-style="western"><surname>Shen</surname><given-names>CJ</given-names></name></person-group> (<year>1940b</year>) <article-title>The brachyuran fauna of Hong Kong.</article-title><source>Journal of the Hong Kong Fisheries Research Station</source><volume>1</volume>: <fpage>211</fpage>–<lpage>242</lpage>.</mixed-citation></ref><ref id="B70"><mixed-citation xmlns:xlink="http://www.w3.org/1999/xlink" xlink:type="simple"><person-group><name name-style="western"><surname>Shen</surname><given-names>CJ</given-names></name><name name-style="western"><surname>Dai</surname><given-names>AY</given-names></name></person-group> (<year>1964</year>) <source>Illustrations of Animals in China (<tp:taxon-name><tp:taxon-name-part taxon-name-part-type="subphylum">Crustacea</tp:taxon-name-part></tp:taxon-name> part II).</source><publisher-name>Science Press</publisher-name>, <publisher-loc>Beijing</publisher-loc>, <size units="page">142 pp</size>. [In Chinese]</mixed-citation></ref><ref id="B13"><mixed-citation xmlns:xlink="http://www.w3.org/1999/xlink" xlink:type="simple"><person-group><name name-style="western"><surname>Dai</surname><given-names>AY</given-names></name><name name-style="western"><surname>Yang</surname><given-names>SL</given-names></name><name name-style="western"><surname>Song</surname><given-names>YZ</given-names></name><name name-style="western"><surname>Chen</surname><given-names>GX</given-names></name></person-group> (<year>1986</year>) <source>Crabs of the China seas.</source><publisher-name>China Ocean Press</publisher-name>, <publisher-loc>Beijing</publisher-loc>, <size units="page">568 pp</size>. [74 pls] [In Chinese]</mixed-citation></ref><ref id="B7"><mixed-citation xmlns:xlink="http://www.w3.org/1999/xlink" xlink:type="simple"><person-group><name name-style="western"><surname>Chen</surname><given-names>YS</given-names></name></person-group> (<year>1991</year>) <article-title><tp:taxon-name><tp:taxon-name-part taxon-name-part-type="infraorder">Brachyura</tp:taxon-name-part></tp:taxon-name> (<tp:taxon-name><tp:taxon-name-part taxon-name-part-type="infraorder">Brachyrhyncha</tp:taxon-name-part></tp:taxon-name>).</article-title> In: <person-group><name name-style="western"><surname>Wei</surname><given-names>CD</given-names></name><name name-style="western"><surname>Chen</surname><given-names>YS</given-names></name></person-group> (<role>Eds</role>) <issue-title>Fauna of Zhejiang – Crustacea.</issue-title><source>Zhejiang Science and Technology Publishing House, Hangzhou, Zhejiang, China, 349–387</source>, <fpage>402</fpage>–<lpage>443</lpage>. [In Chinese]</mixed-citation></ref><ref id="B12"><mixed-citation xmlns:xlink="http://www.w3.org/1999/xlink" xlink:type="simple"><person-group><name name-style="western"><surname>Dai</surname><given-names>AY</given-names></name><name name-style="western"><surname>Yang</surname><given-names>SL</given-names></name></person-group> (<year>1991</year>) <source>Crabs of the China Seas.</source><publisher-name>China Ocean Press</publisher-name>, <publisher-loc>Beijing</publisher-loc>, <size units="page">608 pp</size>. [74 pls]</mixed-citation></ref><ref id="B14"><mixed-citation xmlns:xlink="http://www.w3.org/1999/xlink" xlink:type="simple"><person-group><name name-style="western"><surname>Davie</surname><given-names>PJF</given-names></name></person-group> (<year>1992</year>) <article-title>A new species and new records of intertidal crabs (<tp:taxon-name><tp:taxon-name-part taxon-name-part-type="subphylum">Crustacea</tp:taxon-name-part></tp:taxon-name>: <tp:taxon-name><tp:taxon-name-part taxon-name-part-type="infraorder">Brachyura</tp:taxon-name-part></tp:taxon-name>) from Hong Kong.</article-title> In: <person-group><name name-style="western"><surname>Morton</surname><given-names>B</given-names></name></person-group> (<role>Ed.</role>) <issue-title>The Marine Flora and Fauna of Hong Kong and Southern China III.</issue-title><source>Proceedings of the Fourth International Marine Biological Workshop: The marine flora and fauna of Hong Kong and southern China, Hong Kong, 11–29 April 1989. Hong Kong University Press, Hong Kong</source>, <fpage>345</fpage>–<lpage>359</lpage>.</mixed-citation></ref><ref id="B28"><mixed-citation xmlns:xlink="http://www.w3.org/1999/xlink" xlink:type="simple"><person-group><name name-style="western"><surname>Huang</surname><given-names>ZG</given-names></name></person-group> (<year>1994</year>) <source>Marine Species and their Distributions in China’s seas.</source><publisher-name>China Ocean Press</publisher-name>, <publisher-loc>Beijing</publisher-loc>, <size units="page">764 pp</size>. [In Chinese]</mixed-citation></ref><ref id="B89"><mixed-citation xmlns:xlink="http://www.w3.org/1999/xlink" xlink:type="simple"><person-group><name name-style="western"><surname>Wang</surname><given-names>CH</given-names></name><name name-style="western"><surname>Liu</surname><given-names>HC</given-names></name></person-group> (<year>1996c</year>) Preliminary investigations of the crab diversity of Wu-Jiang estuary mangrove area in Kinmen. Proceedings of a Conference on Mangrove Ecology. Taiwan Endemic Species Institute, Nantou, 223–229. [In Chinese]</mixed-citation></ref><ref id="B40"><mixed-citation xmlns:xlink="http://www.w3.org/1999/xlink" xlink:type="simple"><person-group><name name-style="western"><surname>Lee</surname><given-names>JH</given-names></name></person-group> (<year>2001</year>) <source>A Field Guide to Crabs in Taiwan.</source><publisher-name>Bigtrees Co.</publisher-name>, <publisher-loc>Taipei</publisher-loc>, <size units="page">174 pp</size>. [In Chinese]</mixed-citation></ref><ref id="B59"><mixed-citation xmlns:xlink="http://www.w3.org/1999/xlink" xlink:type="simple"><person-group><name name-style="western"><surname>Ng</surname><given-names>PKL</given-names></name><name name-style="western"><surname>Wang</surname><given-names>CH</given-names></name><name name-style="western"><surname>Ho</surname><given-names>PH</given-names></name><name name-style="western"><surname>Shih</surname><given-names>HT</given-names></name></person-group> (<year>2001</year>) <article-title>An annotated checklist of brachyuran crabs from Taiwan (<tp:taxon-name><tp:taxon-name-part taxon-name-part-type="subphylum">Crustacea</tp:taxon-name-part></tp:taxon-name>: <tp:taxon-name><tp:taxon-name-part taxon-name-part-type="order">Decapoda</tp:taxon-name-part></tp:taxon-name>).</article-title><source>National Taiwan Museum Special Publication Series</source><volume>11</volume>: <fpage>1</fpage>–<lpage>86</lpage>. <ext-link xlink:type="simple" ext-link-type="doi" xlink:href="10.6532/JNTM.201712_70(3;4).01">https://doi.org/10.6532/JNTM.201712_70(3;4).01</ext-link></mixed-citation></ref><ref id="B15"><mixed-citation xmlns:xlink="http://www.w3.org/1999/xlink" xlink:type="simple"><person-group><name name-style="western"><surname>Davie</surname><given-names>PJF</given-names></name><name name-style="western"><surname>Nguyen</surname><given-names>VX</given-names></name></person-group> (<year>2003</year>) <article-title>A new species of <italic><tp:taxon-name><tp:taxon-name-part taxon-name-part-type="genus">Metaplax</tp:taxon-name-part></tp:taxon-name></italic> (<tp:taxon-name><tp:taxon-name-part taxon-name-part-type="subphylum">Crustacea</tp:taxon-name-part></tp:taxon-name>: <tp:taxon-name><tp:taxon-name-part taxon-name-part-type="infraorder">Brachyura</tp:taxon-name-part></tp:taxon-name>: <tp:taxon-name><tp:taxon-name-part taxon-name-part-type="family">Varunidae</tp:taxon-name-part></tp:taxon-name>: <tp:taxon-name><tp:taxon-name-part taxon-name-part-type="subfamily">Cyclograpsinae</tp:taxon-name-part></tp:taxon-name>) from Vietnam.</article-title><source>Raffles Bulletin of Zoology</source><volume>51</volume>: <fpage>379</fpage>–<lpage>386</lpage>.</mixed-citation></ref><ref id="B86"><mixed-citation xmlns:xlink="http://www.w3.org/1999/xlink" xlink:type="simple"><person-group><name name-style="western"><surname>Wang</surname><given-names>CH</given-names></name></person-group> (<year>2003</year>) <article-title>Crabs.</article-title> In: <person-group><name name-style="western"><surname>Chen</surname><given-names>CP</given-names></name><name name-style="western"><surname>Wu</surname><given-names>CY</given-names></name></person-group> (<role>Eds</role>) <issue-title>Kimnen coastal creatures guide.</issue-title><source>Kinmen County Government, Kinmen</source>, <fpage>86</fpage>–<lpage>111</lpage>. [In Chinese]</mixed-citation></ref><ref id="B46"><mixed-citation xmlns:xlink="http://www.w3.org/1999/xlink" xlink:type="simple"><person-group><name name-style="western"><surname>Liu</surname><given-names>WL</given-names></name><name name-style="western"><surname>He</surname><given-names>WS</given-names></name></person-group> (<year>2007</year>) <source>The Benthic Macro-Invertebrates in the Yangtze Estuary.</source><publisher-name>Shanghai Scientific &amp; Technical Publishers</publisher-name>, <publisher-loc>Shanghai</publisher-loc>, <size units="page">203 pp</size>. [In Chinese]</mixed-citation></ref><ref id="B77"><mixed-citation xmlns:xlink="http://www.w3.org/1999/xlink" xlink:type="simple"><person-group><name name-style="western"><surname>So</surname><given-names>SNH</given-names></name><name name-style="western"><surname>Lui</surname><given-names>HTH</given-names></name></person-group> (<year>2007</year>) <source>Small wetland creatures.</source><publisher-name>HK Discovery Limited</publisher-name>, <publisher-loc>Hong Kong</publisher-loc>, <size units="page">80 pp</size>.</mixed-citation></ref><ref id="B29"><mixed-citation xmlns:xlink="http://www.w3.org/1999/xlink" xlink:type="simple"><person-group><name name-style="western"><surname>Huang</surname><given-names>ZG</given-names></name></person-group> (<year>2008</year>) <source>Marine Species and their Distributions in China.</source><publisher-name>China Ocean Press</publisher-name>, <publisher-loc>Beijing</publisher-loc>, <size units="page">1191 pp</size>. [In Chinese]</mixed-citation></ref><ref id="B56"><mixed-citation xmlns:xlink="http://www.w3.org/1999/xlink" xlink:type="simple"><person-group><name name-style="western"><surname>Ng</surname><given-names>PKL</given-names></name><name name-style="western"><surname>Guinot</surname><given-names>D</given-names></name><name name-style="western"><surname>Davie</surname><given-names>PJF</given-names></name></person-group> (<year>2008</year>) <article-title>Systema Brachyurorum: Part I. An annotated checklist of extant brachyuran crabs of the world.</article-title><source>Raffles Bulletin of Zoology, Supplement</source><volume>17</volume>: <fpage>1</fpage>–<lpage>296</lpage>.</mixed-citation></ref><ref id="B94"><mixed-citation xmlns:xlink="http://www.w3.org/1999/xlink" xlink:type="simple"><person-group><name name-style="western"><surname>Yang</surname><given-names>SL</given-names></name><name name-style="western"><surname>Chen</surname><given-names>HL</given-names></name><name name-style="western"><surname>Jiang</surname><given-names>W</given-names></name></person-group> (<year>2008</year>) <article-title><tp:taxon-name><tp:taxon-name-part taxon-name-part-type="infraorder">Brachyura</tp:taxon-name-part></tp:taxon-name>.</article-title> In: <person-group><name name-style="western"><surname>Liu</surname><given-names>RY</given-names></name></person-group> (<role>Ed.</role>) <issue-title>Checklist of marine biota of China seas.</issue-title><source>Science Press, Beijing</source>, <fpage>76</fpage>–<lpage>810</lpage>. [In Chinese]</mixed-citation></ref><ref id="B57"><mixed-citation xmlns:xlink="http://www.w3.org/1999/xlink" xlink:type="simple"><person-group><name name-style="western"><surname>Ng</surname><given-names>PKL</given-names></name><name name-style="western"><surname>Shih</surname><given-names>HT</given-names></name><name name-style="western"><surname>Ho</surname><given-names>PH</given-names></name><name name-style="western"><surname>Wang</surname><given-names>CH</given-names></name></person-group> (<year>2017</year>) <article-title>An updated annotated checklist of brachyuran crabs from Taiwan (<tp:taxon-name><tp:taxon-name-part taxon-name-part-type="subphylum">Crustacea</tp:taxon-name-part></tp:taxon-name>: <tp:taxon-name><tp:taxon-name-part taxon-name-part-type="order">Decapoda</tp:taxon-name-part></tp:taxon-name>).</article-title><source>Journal of the National Taiwan Museum</source><volume>70</volume>: <fpage>1</fpage>–<lpage>208</lpage>. <ext-link xlink:type="simple" ext-link-type="doi" xlink:href="10.6532/JNTM.201712_70(3;4).01">https://doi.org/10.6532/JNTM.201712_70(3;4).01</ext-link></mixed-citation></ref><ref id="B66"><mixed-citation xmlns:xlink="http://www.w3.org/1999/xlink" xlink:type="simple"><person-group><name name-style="western"><surname>Sakai</surname><given-names>T</given-names></name></person-group> (<year>1940</year>) <article-title>Bio-geographic review on the distribution of crabs in Japanese waters.</article-title><source>Records of Oceanographic Works in Japan</source><volume>11</volume>: <fpage>27</fpage>–<lpage>63</lpage>.</mixed-citation></ref><ref id="B44"><mixed-citation xmlns:xlink="http://www.w3.org/1999/xlink" xlink:type="simple"><person-group><name name-style="western"><surname>Lin</surname><given-names>CC</given-names></name></person-group> (<year>1949</year>) <article-title>A catalogue of brachyurous <tp:taxon-name><tp:taxon-name-part taxon-name-part-type="subphylum">Crustacea</tp:taxon-name-part></tp:taxon-name> of Taiwan.</article-title><source>Quarterly Journal of the Taiwan Museum</source><volume>2</volume>: <fpage>10</fpage>–<lpage>33</lpage>.</mixed-citation></ref><ref id="B22"><mixed-citation xmlns:xlink="http://www.w3.org/1999/xlink" xlink:type="simple"><person-group><name name-style="western"><surname>Fukui</surname><given-names>Y</given-names></name><name name-style="western"><surname>Wada</surname><given-names>K</given-names></name><name name-style="western"><surname>Wang</surname><given-names>CH</given-names></name></person-group> (<year>1989</year>) <article-title><tp:taxon-name><tp:taxon-name-part taxon-name-part-type="family">Ocypodidae</tp:taxon-name-part></tp:taxon-name>, <tp:taxon-name><tp:taxon-name-part taxon-name-part-type="family">Mictyridae</tp:taxon-name-part></tp:taxon-name> and <tp:taxon-name><tp:taxon-name-part taxon-name-part-type="family">Grapsidae</tp:taxon-name-part></tp:taxon-name> (<tp:taxon-name><tp:taxon-name-part taxon-name-part-type="subphylum">Crustacea</tp:taxon-name-part></tp:taxon-name>: <tp:taxon-name><tp:taxon-name-part taxon-name-part-type="infraorder">Brachyura</tp:taxon-name-part></tp:taxon-name>) from some coasts of Taiwan.</article-title><source>Journal of Taiwan Museum</source><volume>42</volume>: <fpage>225</fpage>–<lpage>238</lpage>.</mixed-citation></ref><ref id="B76"><mixed-citation xmlns:xlink="http://www.w3.org/1999/xlink" xlink:type="simple"><person-group><name name-style="western"><surname>Shih</surname><given-names>JT</given-names></name><name name-style="western"><surname>Lue</surname><given-names>KY</given-names></name><name name-style="western"><surname>Wang</surname><given-names>CH</given-names></name></person-group> (<year>1991</year>) <article-title>Crab fauna and the activities of ten crab species in Tanshui mangrove swamp of Taiwan.</article-title><source>Annual of Taiwan Museum</source><volume>34</volume>: <fpage>121</fpage>–<lpage>140</lpage>. [In Chinese]</mixed-citation></ref><ref id="B43"><mixed-citation xmlns:xlink="http://www.w3.org/1999/xlink" xlink:type="simple"><person-group><name name-style="western"><surname>Lee</surname><given-names>SY</given-names></name><name name-style="western"><surname>Leung</surname><given-names>V</given-names></name></person-group> (<year>1999</year>) <article-title>The brachyuran fauna of the Mai Po marshes Natural Reserve and Deep Bay, Hong Kong.</article-title> In: <person-group><name name-style="western"><surname>Lee</surname><given-names>SY</given-names></name></person-group> (<role>Ed.</role>) <issue-title>The Mangrove Ecosystem of Deep Bay and the Mai Po marshes, Hong Kong.</issue-title><source>Proceedings of the Mangrove Workshop on the Mangrove Ecosystem of Deep Bay and Mai Po Marshes, Hong Kong. Hong Kong University Press, Hong Kong</source>, <fpage>57</fpage>–<lpage>82</lpage>.</mixed-citation></ref><ref id="B27"><mixed-citation xmlns:xlink="http://www.w3.org/1999/xlink" xlink:type="simple"><person-group><name name-style="western"><surname>Horikawa</surname><given-names>Y</given-names></name></person-group> (<year>1940</year>) <article-title>A list of Formosan crabs.</article-title><source>Scientific Taiwan</source><volume>8</volume>: <fpage>21</fpage>–<lpage>31</lpage>. [In Japanese]</mixed-citation></ref><ref id="B67"><mixed-citation xmlns:xlink="http://www.w3.org/1999/xlink" xlink:type="simple"><person-group><name name-style="western"><surname>Sakai</surname><given-names>T</given-names></name></person-group> (<year>1976</year>) <source>Crabs of Japan and the Adjacent Seas.</source><publisher-name>Kodansha Ltd.</publisher-name>, <publisher-loc>Tokyo</publisher-loc>, <size units="page">773 pp</size>. [251 pls]</mixed-citation></ref><ref id="B36"><mixed-citation xmlns:xlink="http://www.w3.org/1999/xlink" xlink:type="simple"><person-group><name name-style="western"><surname>Kosuge</surname><given-names>T</given-names></name><name name-style="western"><surname>Wada</surname><given-names>K</given-names></name><name name-style="western"><surname>Trong</surname><given-names>PD</given-names></name></person-group> (<year>1997</year>) <article-title>Crab distribution in the Cam River estuary, Haiphong, northern Vietnam.</article-title> In: <person-group><name name-style="western"><surname>Anh</surname><given-names>PN</given-names></name><name name-style="western"><surname>Brands</surname><given-names>JT</given-names></name><name name-style="western"><surname>Hong</surname><given-names>PN</given-names></name></person-group> (<role>Eds</role>) <issue-title>National workshop on the relationship between mangrove rehabilitation and coastal aquaculture in Vietnam.</issue-title><source>CRES &amp; ACTMANG, Hanoi</source>, <fpage>178</fpage>–<lpage>184</lpage>.</mixed-citation></ref><ref id="B50"><mixed-citation xmlns:xlink="http://www.w3.org/1999/xlink" xlink:type="simple"><person-group><name name-style="western"><surname>Muraoka</surname><given-names>K</given-names></name></person-group> (<year>1998</year>) <article-title>Catalogue of the brachyuran and anomuran crabs donated by Prof. Dr. Tune Sakai to the Kanagawa Prefectural Museum.</article-title><source>Catalogue of the Collection in the Kanagawa Prefectural Museum of Natural History</source><volume>11</volume>: <fpage>1</fpage>–<lpage>67</lpage>. [pls 1–16] [In Japanese]</mixed-citation></ref><ref id="B34"><mixed-citation xmlns:xlink="http://www.w3.org/1999/xlink" xlink:type="simple"><person-group><name name-style="western"><surname>Kitaura</surname><given-names>J</given-names></name><name name-style="western"><surname>Wada</surname><given-names>K</given-names></name><name name-style="western"><surname>Nishida</surname><given-names>M</given-names></name></person-group> (<year>2002</year>) Molecular phylogeny of grapsoid and ocypodoid crabs with special reference to the genera <italic><tp:taxon-name><tp:taxon-name-part taxon-name-part-type="genus">Metaplax</tp:taxon-name-part></tp:taxon-name></italic> and <italic><tp:taxon-name><tp:taxon-name-part taxon-name-part-type="genus">Macrophthalmus</tp:taxon-name-part></tp:taxon-name></italic>. Journal of Crustacean Biology 22: 682–693. <ext-link xlink:type="simple" ext-link-type="doi" xlink:href="10.1651/0278-0372(2002)022[0682:MPOGAO]2.0.CO;2">https://doi.org/10.1651/0278-0372(2002)022[0682:MPOGAO]2.0.CO;2</ext-link></mixed-citation></ref><ref id="B53"><mixed-citation xmlns:xlink="http://www.w3.org/1999/xlink" xlink:type="simple"><person-group><name name-style="western"><surname>Naiyanetr</surname><given-names>P</given-names></name></person-group> (<year>2007</year>) <source>Checklist of Crustacean Fauna in Thailand (<tp:taxon-name><tp:taxon-name-part taxon-name-part-type="order">Decapoda</tp:taxon-name-part></tp:taxon-name>, <tp:taxon-name><tp:taxon-name-part taxon-name-part-type="order">Stomatopoda</tp:taxon-name-part></tp:taxon-name>, <tp:taxon-name><tp:taxon-name-part taxon-name-part-type="order">Anostraca</tp:taxon-name-part></tp:taxon-name>, <tp:taxon-name><tp:taxon-name-part taxon-name-part-type="subclass">Myodocopa</tp:taxon-name-part></tp:taxon-name> and <tp:taxon-name><tp:taxon-name-part taxon-name-part-type="order">Isopoda</tp:taxon-name-part></tp:taxon-name>).</source><publisher-name>Office of Natural Resources and Environmental Policy and Planning</publisher-name>, <publisher-loc>Bangkok</publisher-loc>, <size units="page">196 pp</size>.</mixed-citation></ref><ref id="B8"><mixed-citation xmlns:xlink="http://www.w3.org/1999/xlink" xlink:type="simple"><person-group><name name-style="western"><surname>Chertoprud</surname><given-names>ES</given-names></name><name name-style="western"><surname>Spiridonov</surname><given-names>VA</given-names></name><name name-style="western"><surname>Marin</surname><given-names>IN</given-names></name><name name-style="western"><surname>Mokievsky</surname><given-names>VO</given-names></name></person-group> (<year>2012</year>) <article-title>Brachyuran crabs (<tp:taxon-name><tp:taxon-name-part taxon-name-part-type="subphylum">Crustacea</tp:taxon-name-part></tp:taxon-name><tp:taxon-name><tp:taxon-name-part taxon-name-part-type="order">Decapoda</tp:taxon-name-part></tp:taxon-name><tp:taxon-name><tp:taxon-name-part taxon-name-part-type="infraorder">Brachyura</tp:taxon-name-part></tp:taxon-name>) of the mangrove intertidal zone of southern Vietnam.</article-title> In: <person-group><name name-style="western"><surname>Britayev</surname><given-names>TA</given-names></name><name name-style="western"><surname>Pavlov</surname><given-names>DS</given-names></name></person-group> (<role>Eds</role>) <issue-title>Benthic Fauna of the Bay of Nhatrang, Southern Vietnam.</issue-title><source>KMK Scientific Press Ltd., Moscow, Vol. 2</source>, <fpage>258</fpage>–<lpage>295</lpage>.</mixed-citation></ref><ref id="B79"><mixed-citation xmlns:xlink="http://www.w3.org/1999/xlink" xlink:type="simple"><person-group><name name-style="western"><surname>Stimpson</surname><given-names>W</given-names></name></person-group> (<year>1858</year>) <article-title>Prodromus descriptionis animalium evertebratorum, quae in Expeditione ad Oceanum Pacificum Septentrionalem, a Republica Federata missa, Cadwaladaro Ringgold et Johanne Rodgers Ducibus, observavit et descripsit. Pars V. <tp:taxon-name><tp:taxon-name-part taxon-name-part-type="subphylum">Crustacea</tp:taxon-name-part></tp:taxon-name><tp:taxon-name><tp:taxon-name-part taxon-name-part-type="superfamily">Ocypodoidea</tp:taxon-name-part></tp:taxon-name>.</article-title><source>Proceedings of the Academy of Natural Sciences of Philadelphia</source><volume>10</volume>: <fpage>93</fpage>–<lpage>110</lpage>. <ext-link xlink:type="simple" ext-link-type="doi" xlink:href="10.5962/bhl.title.51447">https://doi.org/10.5962/bhl.title.51447</ext-link></mixed-citation></ref><ref id="B19"><mixed-citation xmlns:xlink="http://www.w3.org/1999/xlink" xlink:type="simple"><person-group><name name-style="western"><surname>Evans</surname><given-names>AC</given-names></name></person-group> (<year>1967</year>) <article-title>Syntypes of <tp:taxon-name><tp:taxon-name-part taxon-name-part-type="order">Decapoda</tp:taxon-name-part></tp:taxon-name> described by William Stimpson and James Dana in the collections of the British Museum (Natural History).</article-title><source>Journal of Natural History</source><volume>1</volume>: <fpage>399</fpage>–<lpage>411</lpage>. <ext-link xlink:type="simple" ext-link-type="doi" xlink:href="10.1080/00222936700770391">https://doi.org/10.1080/00222936700770391</ext-link></mixed-citation></ref><ref id="B65"><mixed-citation xmlns:xlink="http://www.w3.org/1999/xlink" xlink:type="simple"><person-group><name name-style="western"><surname>Sakai</surname><given-names>T</given-names></name></person-group> (<year>1939</year>) Studies on the Crabs of Japan – IV. Brachygnatha, <tp:taxon-name><tp:taxon-name-part taxon-name-part-type="infraorder">Brachyrhyncha</tp:taxon-name-part></tp:taxon-name>. Vol. 3, 365–741.[pls 42–111]</mixed-citation></ref></ref-list></tp:taxon-treatment>
