# Supplementary material for: Review of the mudflat varunid crab genus Metaplax (Crustacea, Brachyura, Varunidae) from East Asia and northern Vietnam
Source: Zookeys. 2019 Oct 2;877:1–29. doi: 10.3897/zookeys.877.38300 (PMC6785571; doi:10.3897/zookeys.877.38300)
Supplement: XML Treatment for Metaplax sheni [file zookeys.877.38300-treatment3.xml]

<!DOCTYPE tp:taxon-treatment
  PUBLIC "-//TaxonX//DTD Taxonomic Treatment Publishing DTD v0 20100105//EN" "tax-treatment-NSO.dtd">
<tp:taxon-treatment xmlns:tp="http://www.plazi.org/taxpub"><tp:treatment-meta><kwd-group><label>Taxon classification</label><kwd><named-content xmlns:xlink="http://www.w3.org/1999/xlink" content-type="kingdom">Animalia</named-content></kwd><kwd><named-content xmlns:xlink="http://www.w3.org/1999/xlink" content-type="order">Decapoda</named-content></kwd><kwd><named-content xmlns:xlink="http://www.w3.org/1999/xlink" content-type="family">Varunidae</named-content></kwd></kwd-group><mixed-citation publication-type="journal"><person-group><name><surname>Shih</surname><given-names>Hsi-Te</given-names></name><name><surname>Hsu</surname><given-names>Jhih-Wei</given-names></name><name><surname>Wong</surname><given-names>Kingsley J.H.</given-names></name><name><surname>Ng</surname><given-names>Ngan Kee</given-names></name></person-group><article-title>Review of the mudflat varunid crab genus <italic><tp:taxon-name><tp:taxon-name-part taxon-name-part-type="genus" reg="Metaplax">Metaplax</tp:taxon-name-part></tp:taxon-name></italic> (<tp:taxon-name><tp:taxon-name-part taxon-name-part-type="subphylum">Crustacea</tp:taxon-name-part></tp:taxon-name>, <tp:taxon-name><tp:taxon-name-part taxon-name-part-type="infraorder">Brachyura</tp:taxon-name-part></tp:taxon-name>, <tp:taxon-name><tp:taxon-name-part taxon-name-part-type="family">Varunidae</tp:taxon-name-part></tp:taxon-name>) from East Asia and northern Vietnam</article-title><source>Zookeys</source><day>02</day><month>10</month><year>2019</year><volume>877</volume><fpage>1</fpage><lpage>29</lpage><pub-id pub-id-type="doi">10.3897/zookeys.877.38300</pub-id></mixed-citation></tp:treatment-meta><tp:nomenclature><tp:taxon-name><object-id xmlns:xlink="http://www.w3.org/1999/xlink" content-type="arpha" xlink:type="simple">403949D3-DF38-52E2-83A9-8ED25C641F0A</object-id>
              <tp:taxon-name-part taxon-name-part-type="genus" reg="Metaplax">Metaplax</tp:taxon-name-part>
              <tp:taxon-name-part taxon-name-part-type="species" reg="sheni">sheni</tp:taxon-name-part>
            </tp:taxon-name><tp:taxon-authority>Gordon, 1930</tp:taxon-authority><xref ref-type="fig" rid="F2">Figures 2G–I</xref><xref ref-type="fig" rid="F5">, 5</xref><xref ref-type="fig" rid="F7">, 7I–L</xref><tp:nomenclature-citation-list><tp:nomenclature-citation><tp:taxon-name>
                  <tp:taxon-name-part taxon-name-part-type="genus" reg="Metaplax">Metaplax</tp:taxon-name-part> <tp:taxon-name-part taxon-name-part-type="species" reg="sheni">sheni</tp:taxon-name-part></tp:taxon-name><comment>Gordon, 1930: 525 (type locality: Amoy (= Xiamen), Fujian, China); <xref ref-type="bibr" rid="B25">Gordon 1931</xref>: 553, figs 31–32 (China: Xiamen, Fujian); <xref ref-type="bibr" rid="B84">Tweedie 1936</xref>: 69, fig. 15(5) (Singapore); <xref ref-type="bibr" rid="B68">Shen 1940a</xref>: 74, 95 (China: Zhejiang; Fujian); <xref ref-type="bibr" rid="B70">Shen and Dai 1964</xref>: 133, 1 unnumbered fig. (China: Fujian); <xref ref-type="bibr" rid="B13">Dai et al. 1986</xref>: 509, fig. 289 (3–4), pl. 72 (6) (China: Fujian); <xref ref-type="bibr" rid="B7">Chen 1991</xref>: 441, fig. 415 (China: Zhejiang); <xref ref-type="bibr" rid="B12">Dai and Yang 1991</xref>: 558, fig. 289 (3–4), pl. 72(6) (China: Fujian); <xref ref-type="bibr" rid="B28">Huang 1994</xref>: 598 (list; China); <xref ref-type="bibr" rid="B81">Tan and Ng 1994</xref>: 82 (Singapore); <xref ref-type="bibr" rid="B36">Kosuge et al. 1997</xref>: 182 (Vietnam: Haiphong); <xref ref-type="bibr" rid="B34">Kitaura et al. 2002</xref>: 684 (Vietnam: Haiphong); <xref ref-type="bibr" rid="B15">Davie and Nguyen 2003</xref>: 383 (Malaysia: Johor; Singapore); <xref ref-type="bibr" rid="B29">Huang 2008</xref>: 668 (list; China); <xref ref-type="bibr" rid="B56">Ng et al. 2008</xref>: 226 (list); <xref ref-type="bibr" rid="B94">Yang et al. 2008</xref>: 803 (list; China: Fujian).</comment></tp:nomenclature-citation><tp:nomenclature-citation><tp:taxon-name>
                  <tp:taxon-name-part taxon-name-part-type="genus" reg="Metaplax">Metaplax</tp:taxon-name-part> <tp:taxon-name-part taxon-name-part-type="species" reg="indica">indica</tp:taxon-name-part></tp:taxon-name><comment>: <xref ref-type="bibr" rid="B61">Rathbun 1931</xref>: 100 (China: Fujian); <xref ref-type="bibr" rid="B68">Shen 1940a</xref>: 74, 95 (list; South China). (not <tp:taxon-name><tp:taxon-name-part taxon-name-part-type="genus" reg="Metaplax">M.</tp:taxon-name-part> <tp:taxon-name-part taxon-name-part-type="species" reg="indica">indica</tp:taxon-name-part></tp:taxon-name> H. Milne Edwards, 1852)</comment></tp:nomenclature-citation></tp:nomenclature-citation-list></tp:nomenclature><tp:treatment-sec sec-type="material" id="SECID0EUIAI"><title>Materials examined.</title><p><bold>China</bold>: 5 ♂♂ (8.6–12.8 mm) (<named-content xmlns:xlink="http://www.w3.org/1999/xlink" content-type="dwc:institutional_code" xlink:type="simple">NCHUZOOL</named-content> 15465), Wuyuanwan, Xiamen, Fujian, coll. H.-T. Shih et al., 1 Aug. 2018. <bold>Taiwan</bold>: 1 ♂ (9.9 mm) (<named-content xmlns:xlink="http://www.w3.org/1999/xlink" content-type="dwc:institutional_code" xlink:type="simple">NCHUZOOL</named-content> 15467), Kinmen. <bold>Vietnam</bold>: 1 ♂ (9.9 mm) (<named-content xmlns:xlink="http://www.w3.org/1999/xlink" content-type="dwc:institutional_code" xlink:type="simple">NCHUZOOL</named-content> 15466), Dong Rui, Quang Ninh, coll. H.-T. Shih et al., 29 May 2016.</p></tp:treatment-sec><tp:treatment-sec sec-type="diagnosis" id="SECID0EYJAI"><title>Diagnosis.</title><p>Carapace (Figs <xref ref-type="fig" rid="F2">2G</xref>, <xref ref-type="fig" rid="F5">5A, B</xref>) subquadrate, 1.45 times broader than long (<italic>N</italic> = 7, SD = 0.04), longitudinally convex, regions faintly defined; frontal margin sinuous, medially noticeably concave; lateral margin markedly converging posteriorly, furnished with a row of soft setae, interrupted by four notches, cutting into five teeth, anterior two marked, triangular, last two weak, indistinct. Infraorbital ridge (Figs <xref ref-type="fig" rid="F2">2H</xref>, <xref ref-type="fig" rid="F5">5D</xref>) of males with 16–20 lobes and tubercles, innermost tubercle more than twice as broad as the adjacent, followed by six broad tubercles, decreasing in size. Chelipeds (Figs <xref ref-type="fig" rid="F2">2I</xref>, <xref ref-type="fig" rid="F5">5E</xref>) of males subequal, markedly elongated, palm 2.8 times as long as broad, length of palm approximately 2 times longer than length of dactyl (<italic>N</italic> = 6), merus and palm subequal in length; both fingers about half-length of palm, deflexed; cutting edges of pollex with low, serrated lobe, dactylus bearing distinct triangular molar. Ambulatory legs slender, elongated, anterior margins of meri finely serrated; anterior margins of carpi and propodi line with thick tomentum. <abbrev xmlns:xlink="http://www.w3.org/1999/xlink" xlink:title="male first gonopods" id="ABBRID0E1KAI" xlink:type="simple">G1</abbrev> (Fig. <xref ref-type="fig" rid="F7">7I–L</xref>) elongated, relatively stout almost straight.</p><fig id="F5" position="float" orientation="portrait"><object-id xmlns:xlink="http://www.w3.org/1999/xlink" content-type="doi" xlink:type="simple">10.3897/zookeys.877.38300.figure5</object-id><object-id xmlns:xlink="http://www.w3.org/1999/xlink" content-type="arpha" xlink:type="simple">34182DFD-C4CF-5F81-997A-B549B59C33DC</object-id><label>Figure 5.</label><caption><p><italic><tp:taxon-name><tp:taxon-name-part taxon-name-part-type="genus" reg="Metaplax">Metaplax</tp:taxon-name-part> <tp:taxon-name-part taxon-name-part-type="species" reg="sheni">sheni</tp:taxon-name-part></tp:taxon-name></italic> Gordon, 1930. <bold>A, B</bold> dorsal view <bold>C</bold> ventral view <bold>D</bold> left infraorbital ridge <bold>E</bold> right cheliped <bold>F</bold> right side of carapace showing the five teeth of lateral margin. <bold>A, C</bold> Male (<abbrev xmlns:xlink="http://www.w3.org/1999/xlink" xlink:title="carapace width" id="ABBRID0EBMAI" xlink:type="simple">CW</abbrev> 12.8 mm; <named-content xmlns:xlink="http://www.w3.org/1999/xlink" content-type="dwc:institutional_code" xlink:type="simple">NCHUZOOL</named-content> 15465; Xiamen, Fujian, China) <bold>B, D–F</bold> male (<abbrev xmlns:xlink="http://www.w3.org/1999/xlink" xlink:title="carapace width" id="ABBRID0EPMAI" xlink:type="simple">CW</abbrev> 9.9 mm; <named-content xmlns:xlink="http://www.w3.org/1999/xlink" content-type="dwc:institutional_code" xlink:type="simple">NCHUZOOL</named-content> 15466; Dong Rui, Quang Ninh, Vietnam). Scale bars: 2.0 mm.</p></caption><graphic xmlns:xlink="http://www.w3.org/1999/xlink" xlink:href="zookeys-877-001-g005.jpg" position="float" orientation="portrait" xlink:type="simple" id="oo_343948.jpg"><uri content-type="original_file" xlink:type="simple">https://binary.pensoft.net/fig/343948</uri></graphic></fig></tp:treatment-sec><tp:treatment-sec sec-type="distribution" id="SECID0EANAI"><title>Distribution.</title><p>China (Zhejiang, Fujian), Taiwan (Kinmen), Vietnam (Khanh Hoa; Haiphong; Quang Ninh), and Malay Peninsula (including Singapore) (Fig. <xref ref-type="fig" rid="F1">1</xref>).</p></tp:treatment-sec><tp:treatment-sec sec-type="remarks" id="SECID0EKNAI"><title>Remarks.</title><p>One curious record of <italic><tp:taxon-name><tp:taxon-name-part taxon-name-part-type="genus" reg="Metaplax">M.</tp:taxon-name-part> <tp:taxon-name-part taxon-name-part-type="species" reg="indica">indica</tp:taxon-name-part></tp:taxon-name></italic> was reported by <xref ref-type="bibr" rid="B61">Rathbun (1931)</xref> from Tsimei, Amoy (= Jimei, Xiamen), along the coasts of Fujian. Other than this record, there have been no definite records of <italic><tp:taxon-name><tp:taxon-name-part taxon-name-part-type="genus" reg="Metaplax">M.</tp:taxon-name-part> <tp:taxon-name-part taxon-name-part-type="species" reg="indica">indica</tp:taxon-name-part></tp:taxon-name></italic> from China, despite that of <xref ref-type="bibr" rid="B68">Shen (1940a)</xref> citing that of <xref ref-type="bibr" rid="B61">Rathbun’s (1931)</xref>. Given the considerable resemblance between <italic><tp:taxon-name><tp:taxon-name-part taxon-name-part-type="genus" reg="Metaplax">M.</tp:taxon-name-part> <tp:taxon-name-part taxon-name-part-type="species" reg="indica">indica</tp:taxon-name-part></tp:taxon-name></italic> (see <xref ref-type="bibr" rid="B51">Naderloo 2011</xref>: figs 15, 18c–d; <xref ref-type="bibr" rid="B52">Naderloo 2017</xref>: figs 31.11e, 32.2, 32.3) and <italic><tp:taxon-name><tp:taxon-name-part taxon-name-part-type="genus" reg="Metaplax">M.</tp:taxon-name-part> <tp:taxon-name-part taxon-name-part-type="species" reg="sheni">sheni</tp:taxon-name-part></tp:taxon-name></italic>, and the latter described from the region (Amoy) shortly before, it is reasonable to consider <xref ref-type="bibr" rid="B61">Rathbun’s (1931)</xref> record represented <italic><tp:taxon-name><tp:taxon-name-part taxon-name-part-type="genus" reg="Metaplax">M.</tp:taxon-name-part> <tp:taxon-name-part taxon-name-part-type="species" reg="sheni">sheni</tp:taxon-name-part></tp:taxon-name></italic>.</p><p>Specimens collected from Kinmen, opposite Xiamen (Fujian, China), are confirmed as <italic><tp:taxon-name><tp:taxon-name-part taxon-name-part-type="genus" reg="Metaplax">M.</tp:taxon-name-part> <tp:taxon-name-part taxon-name-part-type="species" reg="sheni">sheni</tp:taxon-name-part></tp:taxon-name></italic> based on molecular analyses (see below), being a new record to Taiwan.</p></tp:treatment-sec><tp:treatment-sec><!--Section generated to contain objects referenced in tp:taxon-treatment.--><fig id="F2" position="float" orientation="portrait"><object-id xmlns:xlink="http://www.w3.org/1999/xlink" content-type="doi" xlink:type="simple">10.3897/zookeys.877.38300.figure2</object-id><object-id xmlns:xlink="http://www.w3.org/1999/xlink" content-type="arpha" xlink:type="simple">8A5AB100-3A64-5C07-A9A4-39D47EFC4ECF</object-id><label>Figure 2.</label><caption><p><italic><tp:taxon-name><tp:taxon-name-part taxon-name-part-type="genus" reg="Metaplax">Metaplax</tp:taxon-name-part> <tp:taxon-name-part taxon-name-part-type="species" reg="elegans">elegans</tp:taxon-name-part></tp:taxon-name></italic> De Man, 1888 (<bold>A–C</bold><named-content xmlns:xlink="http://www.w3.org/1999/xlink" content-type="dwc:institutional_code" xlink:type="simple">NCHUZOOL</named-content> 15496, male, 12.7 mm), <italic><tp:taxon-name><tp:taxon-name-part taxon-name-part-type="genus" reg="Metaplax">M.</tp:taxon-name-part> <tp:taxon-name-part taxon-name-part-type="species" reg="longipes">longipes</tp:taxon-name-part></tp:taxon-name></italic> Stimpson, 1858 (<bold>D–F</bold><named-content xmlns:xlink="http://www.w3.org/1999/xlink" content-type="dwc:institutional_code" xlink:type="simple">ZRC</named-content> 2019.0581, male, 14.9 mm), <italic><tp:taxon-name><tp:taxon-name-part taxon-name-part-type="genus" reg="Metaplax">M.</tp:taxon-name-part> <tp:taxon-name-part taxon-name-part-type="species" reg="sheni">sheni</tp:taxon-name-part></tp:taxon-name></italic> Gordon, 1930 (<bold>G–I</bold><named-content xmlns:xlink="http://www.w3.org/1999/xlink" content-type="dwc:institutional_code" xlink:type="simple">NCHUZOOL</named-content> 15466, male, 9.9 mm), and <italic><tp:taxon-name><tp:taxon-name-part taxon-name-part-type="genus" reg="Metaplax">M.</tp:taxon-name-part> <tp:taxon-name-part taxon-name-part-type="species" reg="tredecim">tredecim</tp:taxon-name-part></tp:taxon-name></italic> Tweedie, 1950 (<bold>J–L</bold> paratype, <named-content xmlns:xlink="http://www.w3.org/1999/xlink" content-type="dwc:institutional_code" xlink:type="simple">ZRC</named-content> 1964.7.14.4-18, 16.2 mm). <bold>A, D, G, J, A</bold> carapace <bold>B, E, H, K</bold> left infraorbital ridge <bold>C, F, I, L</bold> outer view of right cheliped. Scale bars: 1.0 mm.</p></caption><graphic xmlns:xlink="http://www.w3.org/1999/xlink" xlink:href="zookeys-877-001-g002.jpg" position="float" orientation="portrait" xlink:type="simple" id="oo_343945.jpg"><uri content-type="original_file" xlink:type="simple">https://binary.pensoft.net/fig/343945</uri></graphic></fig><fig id="F7" position="float" orientation="portrait"><object-id xmlns:xlink="http://www.w3.org/1999/xlink" content-type="doi" xlink:type="simple">10.3897/zookeys.877.38300.figure7</object-id><object-id xmlns:xlink="http://www.w3.org/1999/xlink" content-type="arpha" xlink:type="simple">E89FFDCF-6D61-51BE-B348-EF5FB6365C48</object-id><label>Figure 7.</label><caption><p><italic><tp:taxon-name><tp:taxon-name-part taxon-name-part-type="genus" reg="Metaplax">Metaplax</tp:taxon-name-part> <tp:taxon-name-part taxon-name-part-type="species" reg="elegans">elegans</tp:taxon-name-part></tp:taxon-name></italic> De Man, 1888 (<bold>A–D</bold><named-content xmlns:xlink="http://www.w3.org/1999/xlink" content-type="dwc:institutional_code" xlink:type="simple">NCHUZOOL</named-content> 15496, male, 12.7 mm), right <abbrev xmlns:xlink="http://www.w3.org/1999/xlink" xlink:title="male first gonopods" id="ABBRID0EZCBI" xlink:type="simple">G1</abbrev>; <italic><tp:taxon-name><tp:taxon-name-part taxon-name-part-type="genus" reg="Metaplax">M.</tp:taxon-name-part> <tp:taxon-name-part taxon-name-part-type="species" reg="longipes">longipes</tp:taxon-name-part></tp:taxon-name></italic> Stimpson, 1858 (<bold>E–H</bold><named-content xmlns:xlink="http://www.w3.org/1999/xlink" content-type="dwc:institutional_code" xlink:type="simple">ZRC</named-content> 2019.0581, male, 14.9 mm), right <abbrev xmlns:xlink="http://www.w3.org/1999/xlink" xlink:title="male first gonopods" id="ABBRID0ESDBI" xlink:type="simple">G1</abbrev>; <italic><tp:taxon-name><tp:taxon-name-part taxon-name-part-type="genus" reg="Metaplax">M.</tp:taxon-name-part> <tp:taxon-name-part taxon-name-part-type="species" reg="sheni">sheni</tp:taxon-name-part></tp:taxon-name></italic> Gordon, 1930 (<bold>I–L</bold><named-content xmlns:xlink="http://www.w3.org/1999/xlink" content-type="dwc:institutional_code" xlink:type="simple">NCHUZOOL</named-content> 15466, male, 9.9 mm), right <abbrev xmlns:xlink="http://www.w3.org/1999/xlink" xlink:title="male first gonopods" id="ABBRID0ELEBI" xlink:type="simple">G1</abbrev>; and <italic><tp:taxon-name><tp:taxon-name-part taxon-name-part-type="genus" reg="Metaplax">M.</tp:taxon-name-part> <tp:taxon-name-part taxon-name-part-type="species" reg="tredecim">tredecim</tp:taxon-name-part></tp:taxon-name></italic> Tweedie, 1950 (<bold>M–P</bold> paratype, <named-content xmlns:xlink="http://www.w3.org/1999/xlink" content-type="dwc:institutional_code" xlink:type="simple">ZRC</named-content> 1964.7.14.4-18, 16.2 mm), left <abbrev xmlns:xlink="http://www.w3.org/1999/xlink" xlink:title="male first gonopods" id="ABBRID0EEFBI" xlink:type="simple">G1</abbrev>. Scale bars: 0.5 mm (<bold>A–H, M–P</bold>); 0.2 mm (<bold>I–L</bold>).</p></caption><graphic xmlns:xlink="http://www.w3.org/1999/xlink" xlink:href="zookeys-877-001-g007.jpg" position="float" orientation="portrait" xlink:type="simple" id="oo_343950.jpg"><uri content-type="original_file" xlink:type="simple">https://binary.pensoft.net/fig/343950</uri></graphic></fig><fig id="F1" position="float" orientation="portrait"><object-id xmlns:xlink="http://www.w3.org/1999/xlink" content-type="doi" xlink:type="simple">10.3897/zookeys.877.38300.figure1</object-id><object-id xmlns:xlink="http://www.w3.org/1999/xlink" content-type="arpha" xlink:type="simple">8E5D5F37-84A5-5F76-A772-F21F7486C3A6</object-id><label>Figure 1.</label><caption><p>Collection sites (solid symbols) for species of the genus <italic><tp:taxon-name><tp:taxon-name-part taxon-name-part-type="genus" reg="Metaplax">Metaplax</tp:taxon-name-part></tp:taxon-name></italic> used in this study: green rhombus for <italic><tp:taxon-name><tp:taxon-name-part taxon-name-part-type="genus" reg="Metaplax">M.</tp:taxon-name-part> <tp:taxon-name-part taxon-name-part-type="species" reg="elegans">elegans</tp:taxon-name-part></tp:taxon-name></italic>; red circles for <italic><tp:taxon-name><tp:taxon-name-part taxon-name-part-type="genus" reg="Metaplax">M.</tp:taxon-name-part> <tp:taxon-name-part taxon-name-part-type="species" reg="longipes">longipes</tp:taxon-name-part></tp:taxon-name></italic>; blue triangles for <italic><tp:taxon-name><tp:taxon-name-part taxon-name-part-type="genus" reg="Metaplax">M.</tp:taxon-name-part> <tp:taxon-name-part taxon-name-part-type="species" reg="sheni">sheni</tp:taxon-name-part></tp:taxon-name></italic>; and purple squares for <italic><tp:taxon-name><tp:taxon-name-part taxon-name-part-type="genus" reg="Metaplax">M.</tp:taxon-name-part> <tp:taxon-name-part taxon-name-part-type="species" reg="tredecim">tredecim</tp:taxon-name-part></tp:taxon-name></italic>. Empty symbols mean the additional records from references (see synonym lists for each species).</p></caption><graphic xmlns:xlink="http://www.w3.org/1999/xlink" xlink:href="zookeys-877-001-g001.jpg" position="float" orientation="portrait" xlink:type="simple" id="oo_343944.jpg"><uri content-type="original_file" xlink:type="simple">https://binary.pensoft.net/fig/343944</uri></graphic></fig></tp:treatment-sec><ref-list><ref id="B25"><mixed-citation xmlns:xlink="http://www.w3.org/1999/xlink" xlink:type="simple"><person-group><name name-style="western"><surname>Gordon</surname><given-names>I</given-names></name></person-group> (<year>1931</year>) <article-title><tp:taxon-name><tp:taxon-name-part taxon-name-part-type="infraorder">Brachyura</tp:taxon-name-part></tp:taxon-name> from the coasts of China.</article-title><source>Journal of the Linnean Society (Zoology)</source><volume>38</volume>: <fpage>525</fpage>–<lpage>558</lpage>. <ext-link xlink:type="simple" ext-link-type="doi" xlink:href="10.1111/j.1096-3642.1931.tb02365.x">https://doi.org/10.1111/j.1096-3642.1931.tb02365.x</ext-link></mixed-citation></ref><ref id="B84"><mixed-citation xmlns:xlink="http://www.w3.org/1999/xlink" xlink:type="simple"><person-group><name name-style="western"><surname>Tweedie</surname><given-names>MWF</given-names></name></person-group> (<year>1936</year>) <article-title>On the crabs of the family <tp:taxon-name><tp:taxon-name-part taxon-name-part-type="family">Grapsidae</tp:taxon-name-part></tp:taxon-name> in the collection of the Raffles Museum.</article-title><source>Bulletin of the Raffles Museum, Singapore</source><volume>12</volume>: <fpage>44</fpage>–<lpage>70</lpage>.</mixed-citation></ref><ref id="B68"><mixed-citation xmlns:xlink="http://www.w3.org/1999/xlink" xlink:type="simple"><person-group><name name-style="western"><surname>Shen</surname><given-names>CJ</given-names></name></person-group> (<year>1940a</year>) <article-title>On the collections of crabs of South China.</article-title><source>Bulletin of the Fan Memorial Institute of Biology (Zoology)</source><volume>10</volume>: <fpage>69</fpage>–<lpage>104</lpage>.</mixed-citation></ref><ref id="B70"><mixed-citation xmlns:xlink="http://www.w3.org/1999/xlink" xlink:type="simple"><person-group><name name-style="western"><surname>Shen</surname><given-names>CJ</given-names></name><name name-style="western"><surname>Dai</surname><given-names>AY</given-names></name></person-group> (<year>1964</year>) <source>Illustrations of Animals in China (<tp:taxon-name><tp:taxon-name-part taxon-name-part-type="subphylum">Crustacea</tp:taxon-name-part></tp:taxon-name> part II).</source><publisher-name>Science Press</publisher-name>, <publisher-loc>Beijing</publisher-loc>, <size units="page">142 pp</size>. [In Chinese]</mixed-citation></ref><ref id="B13"><mixed-citation xmlns:xlink="http://www.w3.org/1999/xlink" xlink:type="simple"><person-group><name name-style="western"><surname>Dai</surname><given-names>AY</given-names></name><name name-style="western"><surname>Yang</surname><given-names>SL</given-names></name><name name-style="western"><surname>Song</surname><given-names>YZ</given-names></name><name name-style="western"><surname>Chen</surname><given-names>GX</given-names></name></person-group> (<year>1986</year>) <source>Crabs of the China seas.</source><publisher-name>China Ocean Press</publisher-name>, <publisher-loc>Beijing</publisher-loc>, <size units="page">568 pp</size>. [74 pls] [In Chinese]</mixed-citation></ref><ref id="B7"><mixed-citation xmlns:xlink="http://www.w3.org/1999/xlink" xlink:type="simple"><person-group><name name-style="western"><surname>Chen</surname><given-names>YS</given-names></name></person-group> (<year>1991</year>) <article-title><tp:taxon-name><tp:taxon-name-part taxon-name-part-type="infraorder">Brachyura</tp:taxon-name-part></tp:taxon-name> (<tp:taxon-name><tp:taxon-name-part taxon-name-part-type="infraorder">Brachyrhyncha</tp:taxon-name-part></tp:taxon-name>).</article-title> In: <person-group><name name-style="western"><surname>Wei</surname><given-names>CD</given-names></name><name name-style="western"><surname>Chen</surname><given-names>YS</given-names></name></person-group> (<role>Eds</role>) <issue-title>Fauna of Zhejiang – Crustacea.</issue-title><source>Zhejiang Science and Technology Publishing House, Hangzhou, Zhejiang, China, 349–387</source>, <fpage>402</fpage>–<lpage>443</lpage>. [In Chinese]</mixed-citation></ref><ref id="B12"><mixed-citation xmlns:xlink="http://www.w3.org/1999/xlink" xlink:type="simple"><person-group><name name-style="western"><surname>Dai</surname><given-names>AY</given-names></name><name name-style="western"><surname>Yang</surname><given-names>SL</given-names></name></person-group> (<year>1991</year>) <source>Crabs of the China Seas.</source><publisher-name>China Ocean Press</publisher-name>, <publisher-loc>Beijing</publisher-loc>, <size units="page">608 pp</size>. [74 pls]</mixed-citation></ref><ref id="B28"><mixed-citation xmlns:xlink="http://www.w3.org/1999/xlink" xlink:type="simple"><person-group><name name-style="western"><surname>Huang</surname><given-names>ZG</given-names></name></person-group> (<year>1994</year>) <source>Marine Species and their Distributions in China’s seas.</source><publisher-name>China Ocean Press</publisher-name>, <publisher-loc>Beijing</publisher-loc>, <size units="page">764 pp</size>. [In Chinese]</mixed-citation></ref><ref id="B81"><mixed-citation xmlns:xlink="http://www.w3.org/1999/xlink" xlink:type="simple"><person-group><name name-style="western"><surname>Tan</surname><given-names>CGS</given-names></name><name name-style="western"><surname>Ng</surname><given-names>PKL</given-names></name></person-group> (<year>1994</year>) <article-title>An annotated checklist of mangrove brachyuran crabs from Malaysia and Singapore.</article-title><source>Hydrobiologia</source><volume>285</volume>: <fpage>75</fpage>–<lpage>84</lpage>. <ext-link xlink:type="simple" ext-link-type="doi" xlink:href="10.1007/BF00005655">https://doi.org/10.1007/BF00005655</ext-link></mixed-citation></ref><ref id="B36"><mixed-citation xmlns:xlink="http://www.w3.org/1999/xlink" xlink:type="simple"><person-group><name name-style="western"><surname>Kosuge</surname><given-names>T</given-names></name><name name-style="western"><surname>Wada</surname><given-names>K</given-names></name><name name-style="western"><surname>Trong</surname><given-names>PD</given-names></name></person-group> (<year>1997</year>) <article-title>Crab distribution in the Cam River estuary, Haiphong, northern Vietnam.</article-title> In: <person-group><name name-style="western"><surname>Anh</surname><given-names>PN</given-names></name><name name-style="western"><surname>Brands</surname><given-names>JT</given-names></name><name name-style="western"><surname>Hong</surname><given-names>PN</given-names></name></person-group> (<role>Eds</role>) <issue-title>National workshop on the relationship between mangrove rehabilitation and coastal aquaculture in Vietnam.</issue-title><source>CRES &amp; ACTMANG, Hanoi</source>, <fpage>178</fpage>–<lpage>184</lpage>.</mixed-citation></ref><ref id="B34"><mixed-citation xmlns:xlink="http://www.w3.org/1999/xlink" xlink:type="simple"><person-group><name name-style="western"><surname>Kitaura</surname><given-names>J</given-names></name><name name-style="western"><surname>Wada</surname><given-names>K</given-names></name><name name-style="western"><surname>Nishida</surname><given-names>M</given-names></name></person-group> (<year>2002</year>) Molecular phylogeny of grapsoid and ocypodoid crabs with special reference to the genera <italic><tp:taxon-name><tp:taxon-name-part taxon-name-part-type="genus">Metaplax</tp:taxon-name-part></tp:taxon-name></italic> and <italic><tp:taxon-name><tp:taxon-name-part taxon-name-part-type="genus">Macrophthalmus</tp:taxon-name-part></tp:taxon-name></italic>. Journal of Crustacean Biology 22: 682–693. <ext-link xlink:type="simple" ext-link-type="doi" xlink:href="10.1651/0278-0372(2002)022[0682:MPOGAO]2.0.CO;2">https://doi.org/10.1651/0278-0372(2002)022[0682:MPOGAO]2.0.CO;2</ext-link></mixed-citation></ref><ref id="B15"><mixed-citation xmlns:xlink="http://www.w3.org/1999/xlink" xlink:type="simple"><person-group><name name-style="western"><surname>Davie</surname><given-names>PJF</given-names></name><name name-style="western"><surname>Nguyen</surname><given-names>VX</given-names></name></person-group> (<year>2003</year>) <article-title>A new species of <italic><tp:taxon-name><tp:taxon-name-part taxon-name-part-type="genus">Metaplax</tp:taxon-name-part></tp:taxon-name></italic> (<tp:taxon-name><tp:taxon-name-part taxon-name-part-type="subphylum">Crustacea</tp:taxon-name-part></tp:taxon-name>: <tp:taxon-name><tp:taxon-name-part taxon-name-part-type="infraorder">Brachyura</tp:taxon-name-part></tp:taxon-name>: <tp:taxon-name><tp:taxon-name-part taxon-name-part-type="family">Varunidae</tp:taxon-name-part></tp:taxon-name>: <tp:taxon-name><tp:taxon-name-part taxon-name-part-type="subfamily">Cyclograpsinae</tp:taxon-name-part></tp:taxon-name>) from Vietnam.</article-title><source>Raffles Bulletin of Zoology</source><volume>51</volume>: <fpage>379</fpage>–<lpage>386</lpage>.</mixed-citation></ref><ref id="B29"><mixed-citation xmlns:xlink="http://www.w3.org/1999/xlink" xlink:type="simple"><person-group><name name-style="western"><surname>Huang</surname><given-names>ZG</given-names></name></person-group> (<year>2008</year>) <source>Marine Species and their Distributions in China.</source><publisher-name>China Ocean Press</publisher-name>, <publisher-loc>Beijing</publisher-loc>, <size units="page">1191 pp</size>. [In Chinese]</mixed-citation></ref><ref id="B56"><mixed-citation xmlns:xlink="http://www.w3.org/1999/xlink" xlink:type="simple"><person-group><name name-style="western"><surname>Ng</surname><given-names>PKL</given-names></name><name name-style="western"><surname>Guinot</surname><given-names>D</given-names></name><name name-style="western"><surname>Davie</surname><given-names>PJF</given-names></name></person-group> (<year>2008</year>) <article-title>Systema Brachyurorum: Part I. An annotated checklist of extant brachyuran crabs of the world.</article-title><source>Raffles Bulletin of Zoology, Supplement</source><volume>17</volume>: <fpage>1</fpage>–<lpage>296</lpage>.</mixed-citation></ref><ref id="B94"><mixed-citation xmlns:xlink="http://www.w3.org/1999/xlink" xlink:type="simple"><person-group><name name-style="western"><surname>Yang</surname><given-names>SL</given-names></name><name name-style="western"><surname>Chen</surname><given-names>HL</given-names></name><name name-style="western"><surname>Jiang</surname><given-names>W</given-names></name></person-group> (<year>2008</year>) <article-title><tp:taxon-name><tp:taxon-name-part taxon-name-part-type="infraorder">Brachyura</tp:taxon-name-part></tp:taxon-name>.</article-title> In: <person-group><name name-style="western"><surname>Liu</surname><given-names>RY</given-names></name></person-group> (<role>Ed.</role>) <issue-title>Checklist of marine biota of China seas.</issue-title><source>Science Press, Beijing</source>, <fpage>76</fpage>–<lpage>810</lpage>. [In Chinese]</mixed-citation></ref><ref id="B61"><mixed-citation xmlns:xlink="http://www.w3.org/1999/xlink" xlink:type="simple"><person-group><name name-style="western"><surname>Rathbun</surname><given-names>MJ</given-names></name></person-group> (<year>1931</year>) <article-title>New and rare Chinese crabs.</article-title><source>Lingnan Science Journal</source><volume>8</volume>: <fpage>75</fpage>–<lpage>125</lpage>.</mixed-citation></ref><ref id="B51"><mixed-citation xmlns:xlink="http://www.w3.org/1999/xlink" xlink:type="simple"><person-group><name name-style="western"><surname>Naderloo</surname><given-names>R</given-names></name></person-group> (<year>2011</year>) <article-title>Grapsoid crabs (<tp:taxon-name><tp:taxon-name-part taxon-name-part-type="order">Decapoda</tp:taxon-name-part></tp:taxon-name>: <tp:taxon-name><tp:taxon-name-part taxon-name-part-type="infraorder">Brachyura</tp:taxon-name-part></tp:taxon-name>: Thoracotremata) of the Persian Gulf and the Gulf of Oman.</article-title><source>Zootaxa</source><volume>3048</volume>: <fpage>1</fpage>–<lpage>43</lpage>. <ext-link xlink:type="simple" ext-link-type="doi" xlink:href="10.11646/zootaxa.3048.1.1">https://doi.org/10.11646/zootaxa.3048.1.1</ext-link></mixed-citation></ref><ref id="B52"><mixed-citation xmlns:xlink="http://www.w3.org/1999/xlink" xlink:type="simple"><person-group><name name-style="western"><surname>Naderloo</surname><given-names>R</given-names></name></person-group> (<year>2017</year>) <source>Atlas of crabs of the Persian Gulf.</source><publisher-name>Springer</publisher-name>, <publisher-loc>Cham, Switzerland</publisher-loc>, <size units="page">444 pp</size>. <ext-link xlink:type="simple" ext-link-type="doi" xlink:href="10.1007/978-3-319-49374-9">https://doi.org/10.1007/978-3-319-49374-9</ext-link></mixed-citation></ref></ref-list></tp:taxon-treatment>
