# Supplementary material for: Review of the mudflat varunid crab genus Metaplax (Crustacea, Brachyura, Varunidae) from East Asia and northern Vietnam
Source: Zookeys. 2019 Oct 2;877:1–29. doi: 10.3897/zookeys.877.38300 (PMC6785571; doi:10.3897/zookeys.877.38300)
Supplement: XML Treatment for Metaplax tredecim [file zookeys.877.38300-treatment4.xml]

<!DOCTYPE tp:taxon-treatment
  PUBLIC "-//TaxonX//DTD Taxonomic Treatment Publishing DTD v0 20100105//EN" "tax-treatment-NSO.dtd">
<tp:taxon-treatment xmlns:tp="http://www.plazi.org/taxpub"><tp:treatment-meta><kwd-group><label>Taxon classification</label><kwd><named-content xmlns:xlink="http://www.w3.org/1999/xlink" content-type="kingdom">Animalia</named-content></kwd><kwd><named-content xmlns:xlink="http://www.w3.org/1999/xlink" content-type="order">Decapoda</named-content></kwd><kwd><named-content xmlns:xlink="http://www.w3.org/1999/xlink" content-type="family">Varunidae</named-content></kwd></kwd-group><mixed-citation publication-type="journal"><person-group><name><surname>Shih</surname><given-names>Hsi-Te</given-names></name><name><surname>Hsu</surname><given-names>Jhih-Wei</given-names></name><name><surname>Wong</surname><given-names>Kingsley J.H.</given-names></name><name><surname>Ng</surname><given-names>Ngan Kee</given-names></name></person-group><article-title>Review of the mudflat varunid crab genus <italic><tp:taxon-name><tp:taxon-name-part taxon-name-part-type="genus" reg="Metaplax">Metaplax</tp:taxon-name-part></tp:taxon-name></italic> (<tp:taxon-name><tp:taxon-name-part taxon-name-part-type="subphylum">Crustacea</tp:taxon-name-part></tp:taxon-name>, <tp:taxon-name><tp:taxon-name-part taxon-name-part-type="infraorder">Brachyura</tp:taxon-name-part></tp:taxon-name>, <tp:taxon-name><tp:taxon-name-part taxon-name-part-type="family">Varunidae</tp:taxon-name-part></tp:taxon-name>) from East Asia and northern Vietnam</article-title><source>Zookeys</source><day>02</day><month>10</month><year>2019</year><volume>877</volume><fpage>1</fpage><lpage>29</lpage><pub-id pub-id-type="doi">10.3897/zookeys.877.38300</pub-id></mixed-citation></tp:treatment-meta><tp:nomenclature><tp:taxon-name><object-id xmlns:xlink="http://www.w3.org/1999/xlink" content-type="arpha" xlink:type="simple">676E9A4F-051C-525E-930C-93CA87289996</object-id>
              <tp:taxon-name-part taxon-name-part-type="genus" reg="Metaplax">Metaplax</tp:taxon-name-part>
              <tp:taxon-name-part taxon-name-part-type="species" reg="tredecim">tredecim</tp:taxon-name-part>
            </tp:taxon-name><tp:taxon-authority>Tweedie, 1950</tp:taxon-authority><xref ref-type="fig" rid="F2">Figures 2J–L</xref><xref ref-type="fig" rid="F6">, 6</xref><xref ref-type="fig" rid="F7">, 7M–P</xref><tp:nomenclature-citation-list><tp:nomenclature-citation><tp:taxon-name>
                  <tp:taxon-name-part taxon-name-part-type="genus" reg="Metaplax">Metaplax</tp:taxon-name-part> <tp:taxon-name-part taxon-name-part-type="species" reg="tredecim">tredecim</tp:taxon-name-part></tp:taxon-name><comment>Tweedie, 1950: 354, fig. 6 (type locality: Labuan, Malaysia); <xref ref-type="bibr" rid="B9">Choy and Booth 1994</xref>: 243 (Brunei); <xref ref-type="bibr" rid="B15">Davie and Nguyen 2003</xref>: 383, fig. 1d–e (Malaysia: Labuan; Brunei); <xref ref-type="bibr" rid="B56">Ng et al. 2008</xref>: 226 (list); <xref ref-type="bibr" rid="B94">Yang et al. 2008</xref>: 803 (list; East China and South China seas).</comment></tp:nomenclature-citation><tp:nomenclature-citation><tp:taxon-name>
                  <tp:taxon-name-part taxon-name-part-type="genus" reg="Metaplax">Metaplax</tp:taxon-name-part> <tp:taxon-name-part taxon-name-part-type="species" reg="longipes">longipes</tp:taxon-name-part></tp:taxon-name><comment>: <xref ref-type="bibr" rid="B13">Dai et al. 1986</xref>: 508, fig. 288 (1–2), pl. 72(3) (China: Zhejiang, Fujian, Guangdong) (part); <xref ref-type="bibr" rid="B12">Dai and Yang 1991</xref>: 556, fig. 288 (1–2), pl. 72(3) (China: Zhejiang, Fujian, Guangdong) (part); <xref ref-type="bibr" rid="B8">Chertoprud et al. 2012</xref>: 276, pl. 47F (Vietnam: Nha Phu, Nha Trang, Khanh Hoa) (not <tp:taxon-name><tp:taxon-name-part taxon-name-part-type="genus" reg="Metaplax">M.</tp:taxon-name-part> <tp:taxon-name-part taxon-name-part-type="species" reg="longipes">longipes</tp:taxon-name-part></tp:taxon-name> Stimpson, 1858).</comment></tp:nomenclature-citation></tp:nomenclature-citation-list></tp:nomenclature><tp:treatment-sec sec-type="material" id="SECID0E4TAI"><title>Materials examined.</title><p><bold>Paratypes</bold>: 2 ♂♂ (15.6–16.2 mm), 1 ♀ (15.7 mm) (<named-content xmlns:xlink="http://www.w3.org/1999/xlink" content-type="dwc:institutional_code" xlink:type="simple">ZRC</named-content> 1964.7.14.4-18), Labuan, Malaysia, coll. G. Nunong, Aug. 1938. <bold>Others. Hong Kong</bold>: 1 ♂ (14.2 mm) (<named-content xmlns:xlink="http://www.w3.org/1999/xlink" content-type="dwc:institutional_code" xlink:type="simple">NCHUZOOL</named-content> 15468), Starfish Bay, coll. P.-C. Tsai and H. Y. Cheung, 19 July 2015; 3 ♂♂ (16.4–19.4 mm) (<named-content xmlns:xlink="http://www.w3.org/1999/xlink" content-type="dwc:institutional_code" xlink:type="simple">NCHUZOOL</named-content> 15546), Starfish Bay, coll. K. J. H. Wong, 4 June 2019; 1 ♂ (16.1 mm) (<named-content xmlns:xlink="http://www.w3.org/1999/xlink" content-type="dwc:institutional_code" xlink:type="simple">NCHUZOOL</named-content> 15469), Tai Tan, coll. K. J. H. Wong, 15 July 2015; 1 ♂ (18.1 mm) (<named-content xmlns:xlink="http://www.w3.org/1999/xlink" content-type="dwc:institutional_code" xlink:type="simple">NCHUZOOL</named-content> 15470), Ting Kok, coll. K. J. H. Wong, 22 Aug. 2017; 2 ♂♂ (12.8–16.2 mm), 1 ♀ (15.6 mm) (<named-content xmlns:xlink="http://www.w3.org/1999/xlink" content-type="dwc:institutional_code" xlink:type="simple">NCHUZOOL</named-content> 15471), Kei Ling Ha, coll. K. J. H. Wong, 31 Aug. 2011; 3 ♂♂ (16.9–21.0 mm) (<named-content xmlns:xlink="http://www.w3.org/1999/xlink" content-type="dwc:institutional_code" xlink:type="simple">NCHUZOOL</named-content> 15472), Nai Chung, coll. K. J. H. Wong, 23 June 2015; 2 ♂♂ (16.5–21.5 mm) (<named-content xmlns:xlink="http://www.w3.org/1999/xlink" content-type="dwc:institutional_code" xlink:type="simple">NCHUZOOL</named-content> 15473), Luk Keng, coll. C. W. Lau, 22 May 2016; 1 ♂ (18.2 mm) (<named-content xmlns:xlink="http://www.w3.org/1999/xlink" content-type="dwc:institutional_code" xlink:type="simple">NCHUZOOL</named-content> 15705), Mak Pin, Sai Kung, coll. K. J. H. Wong, 7 July 2019. <bold>China</bold>: 4 ♂♂ (18.0–22.7 mm), 1 ♀ (10.7 mm) (<named-content xmlns:xlink="http://www.w3.org/1999/xlink" content-type="dwc:institutional_code" xlink:type="simple">NCHUZOOL</named-content> 15474), Dongzhai Harbor, Hainan, 23 June 2004. <bold>Vietnam</bold>: Quang Ninh: 1 ♂ (21.8 mm), 2 ♀♀ (15.7–23.4 mm) (<named-content xmlns:xlink="http://www.w3.org/1999/xlink" content-type="dwc:institutional_code" xlink:type="simple">NCHUZOOL</named-content> 15476), Dong Rui, 29 May 2016; 1 ♂ (22.4 mm) (<named-content xmlns:xlink="http://www.w3.org/1999/xlink" content-type="dwc:institutional_code" xlink:type="simple">NCHUZOOL</named-content> 15477), Dong Rui, coll. H.-T. Shih and P.-Y. Hsu, 9 Oct. 2017; 1 ♀ (10.3 mm) (<named-content xmlns:xlink="http://www.w3.org/1999/xlink" content-type="dwc:institutional_code" xlink:type="simple">NCHUZOOL</named-content> 15478), Dong Rui, coll. H.-T. Shih and P.-Y. Hsu, 9 Oct. 2017; Khanh Hoa: 4 ♂♂ (14.4–18.7 mm), 5 ♀♀ (12.6–16.1 mm) (<named-content xmlns:xlink="http://www.w3.org/1999/xlink" content-type="dwc:institutional_code" xlink:type="simple">NCHUZOOL</named-content> 15498), Nha Trang, coll. I.-H. Chen and K. J. H. Wong, 24 Nov. 2010. <bold>Malaysia</bold>: Labuan, 1 ♂ (15.4 mm), 1 ♀ (16.2 mm) (<named-content xmlns:xlink="http://www.w3.org/1999/xlink" content-type="dwc:institutional_code" xlink:type="simple">NCHUZOOL</named-content> 15475), coll. H.-T. Shih, 23 July 2010; 1 ♂ (17.1 mm) (<named-content xmlns:xlink="http://www.w3.org/1999/xlink" content-type="dwc:institutional_code" xlink:type="simple">NCHUZOOL</named-content> 15497), coll. H.-T. Shih, 27 July 2010.</p></tp:treatment-sec><tp:treatment-sec sec-type="diagnosis" id="SECID0ENYAI"><title>Diagnosis.</title><p>Carapace (Figs <xref ref-type="fig" rid="F2">2J</xref>, <xref ref-type="fig" rid="F6">6A, F, G</xref>) subquadrate, 1.35 times broader than long (<italic>N</italic> = 39, SD = 0.03), regions defined by shallow grooves, slightly inflated, surface pitted; front nearly straight, medially slightly concave; lateral margin mildly convex, posteriorly converging, cut into five teeth, anterior two pronounced, quadrate, posterior two inconspicuous; posterolateral facet slightly depressed, behind second notch decorated with two short oblique granular ridges. Infraorbital ridge (Figs <xref ref-type="fig" rid="F2">2K</xref>, <xref ref-type="fig" rid="F6">6C</xref>) markedly sexually dimorphic: in males medial four or five roughly same size, decreasing in breadth laterally, laterally of a row of seven or eight small, rounded, isomorphic, tubercles; females with 21–27 small isomorphic tubercles. Chelipeds (Figs <xref ref-type="fig" rid="F2">2L</xref>, <xref ref-type="fig" rid="F6">6D</xref>) stout, symmetrical, palm 2.3 times longer than broad, length of palm approximately 1.6 times of length of dactyl (<italic>N</italic> = 12), meri slightly dilated anteriorly, lined with minute denticles along the margin; chela surface finely granulated, along cutting edges both fingers unarmed. Ambulatory legs slender, elongated, meri of P3 and P4 tomentum-covered on distal half, and propodi of P2 to P4 with thick mat of setae. <abbrev xmlns:xlink="http://www.w3.org/1999/xlink" xlink:title="male first gonopods" id="ABBRID0EPZAI" xlink:type="simple">G1</abbrev> (Fig. <xref ref-type="fig" rid="F7">7M–P</xref>) elongated, slender, almost straight.</p></tp:treatment-sec><tp:treatment-sec sec-type="distribution" id="SECID0EXZAI"><title>Distribution.</title><p>Southeast and East Asia: northern Borneo (Labuan, Malaysia; Brunei), Vietnam (Quang Ninh; Khanh Hoa), and South China (Hong Kong) (Fig. <xref ref-type="fig" rid="F1">1</xref>).</p></tp:treatment-sec><tp:treatment-sec sec-type="habitat" id="SECID0EB1AI"><title>Habitat.</title><p>In Hong Kong, in comparison to <italic><tp:taxon-name><tp:taxon-name-part taxon-name-part-type="genus" reg="Metaplax">M.</tp:taxon-name-part> <tp:taxon-name-part taxon-name-part-type="species" reg="longipes">longipes</tp:taxon-name-part></tp:taxon-name></italic>, <italic><tp:taxon-name><tp:taxon-name-part taxon-name-part-type="genus" reg="Metaplax">M.</tp:taxon-name-part> <tp:taxon-name-part taxon-name-part-type="species" reg="tredecim">tredecim</tp:taxon-name-part></tp:taxon-name></italic> tends to occur in habitats of coarser, grittier substrates, with less freshwater input, and frequently on open sandflats rather unsheltered by mangroves.</p></tp:treatment-sec><tp:treatment-sec sec-type="remarks" id="SECID0E41AI"><title>Remarks.</title><p>Identification of the <italic><tp:taxon-name><tp:taxon-name-part taxon-name-part-type="genus" reg="Metaplax">Metaplax</tp:taxon-name-part> <tp:taxon-name-part taxon-name-part-type="species" reg="tredecim">tredecim</tp:taxon-name-part></tp:taxon-name></italic> had been confusing, particularly based on the number of teeth along the lateral margin of the carapace. <xref ref-type="bibr" rid="B85">Tweedie (1950</xref>: fig. 6) showed merely three conspicuous lobes, the posterior one occupying more than half of carapace length. However, as noted by <xref ref-type="bibr" rid="B15">Davie and Nguyen (2003)</xref>, members of the genus often have the structures around the posterolateral facet obscured by setae-trapped sediments, and not visible unless carefully denuded. Reexamination of a paratype male (16.2 mm; <named-content xmlns:xlink="http://www.w3.org/1999/xlink" content-type="dwc:institutional_code" xlink:type="simple">ZRC</named-content> 1964.7.14.4-18), after denudation, showed the lateral margin to be interrupted by 4 notches (hence 5 teeth) (Figs <xref ref-type="fig" rid="F2">2J</xref>, <xref ref-type="fig" rid="F6">6A, E</xref>), the posterior two being inconspicuously defined by the last notch.</p><p>As mentioned above, two forms, differing in the number of tubercles or lobes on the infraorbital ridge, were recognized in specimens identified with <italic><tp:taxon-name><tp:taxon-name-part taxon-name-part-type="genus" reg="Metaplax">M.</tp:taxon-name-part> <tp:taxon-name-part taxon-name-part-type="species" reg="longipes">longipes</tp:taxon-name-part></tp:taxon-name></italic> by <xref ref-type="bibr" rid="B13">Dai et al. (1986)</xref> and <xref ref-type="bibr" rid="B12">Dai and Yang (1991)</xref>. We confirmed that specimens from the study area, characterized by the possession of about 17 tubercles or lobes closely represent <italic><tp:taxon-name><tp:taxon-name-part taxon-name-part-type="genus" reg="Metaplax">M.</tp:taxon-name-part> <tp:taxon-name-part taxon-name-part-type="species" reg="tredecim">tredecim</tp:taxon-name-part></tp:taxon-name></italic>. There is little doubt that the material studied by <xref ref-type="bibr" rid="B13">Dai et al. (1986)</xref> and <xref ref-type="bibr" rid="B12">Dai and Yang (1991)</xref> included two species, <italic><tp:taxon-name><tp:taxon-name-part taxon-name-part-type="genus" reg="Metaplax">M.</tp:taxon-name-part> <tp:taxon-name-part taxon-name-part-type="species" reg="longipes">longipes</tp:taxon-name-part></tp:taxon-name></italic> and <italic><tp:taxon-name><tp:taxon-name-part taxon-name-part-type="genus" reg="Metaplax">M.</tp:taxon-name-part> <tp:taxon-name-part taxon-name-part-type="species" reg="tredecim">tredecim</tp:taxon-name-part></tp:taxon-name></italic>.</p><p><xref ref-type="bibr" rid="B8">Chertoprud et al. (2012)</xref> recorded “<italic><tp:taxon-name><tp:taxon-name-part taxon-name-part-type="genus" reg="Metaplax">M.</tp:taxon-name-part> <tp:taxon-name-part taxon-name-part-type="species" reg="longipes">longipes</tp:taxon-name-part></tp:taxon-name></italic>” from Nha Phu, southeastern Vietnam. However, given the infraorbital ridge with 17 tubercles and the chelipeds with the length of palm/the length of dactyl ratio about 1.5 (estimated from their plate 47F on page 295), this record is suspected to represent <italic><tp:taxon-name><tp:taxon-name-part taxon-name-part-type="genus" reg="Metaplax">M.</tp:taxon-name-part> <tp:taxon-name-part taxon-name-part-type="species" reg="tredecim">tredecim</tp:taxon-name-part></tp:taxon-name></italic> instead (see Table <xref ref-type="table" rid="T2">2</xref>).</p><fig id="F6" position="float" orientation="portrait"><object-id xmlns:xlink="http://www.w3.org/1999/xlink" content-type="doi" xlink:type="simple">10.3897/zookeys.877.38300.figure6</object-id><object-id xmlns:xlink="http://www.w3.org/1999/xlink" content-type="arpha" xlink:type="simple">9E21AE53-66F3-591A-BC10-BBCFB294D329</object-id><label>Figure 6.</label><caption><p><italic><tp:taxon-name><tp:taxon-name-part taxon-name-part-type="genus" reg="Metaplax">Metaplax</tp:taxon-name-part> <tp:taxon-name-part taxon-name-part-type="species" reg="tredecim">tredecim</tp:taxon-name-part></tp:taxon-name></italic> Tweedie, 1950. <bold>A, F</bold> Dorsal view <bold>B</bold> ventral view <bold>C</bold> left infraorbital ridge <bold>D</bold> right cheliped <bold>E</bold> right side of carapace showing the five teeth of lateral margin. <bold>A–E</bold> paratype male (<abbrev xmlns:xlink="http://www.w3.org/1999/xlink" xlink:title="carapace width" id="ABBRID0EDABI" xlink:type="simple">CW</abbrev> 16.2 mm; <named-content xmlns:xlink="http://www.w3.org/1999/xlink" content-type="dwc:institutional_code" xlink:type="simple">ZRC</named-content> 1964.7.14.4-18; Labuan) <bold>F</bold> male (<abbrev xmlns:xlink="http://www.w3.org/1999/xlink" xlink:title="carapace width" id="ABBRID0ERABI" xlink:type="simple">CW</abbrev> 16.5 mm; <named-content xmlns:xlink="http://www.w3.org/1999/xlink" content-type="dwc:institutional_code" xlink:type="simple">NCHUZOOL</named-content> 15473; Hong Kong) <bold>G</bold> male (<abbrev xmlns:xlink="http://www.w3.org/1999/xlink" xlink:title="carapace width" id="ABBRID0E6ABI" xlink:type="simple">CW</abbrev> 15.4 mm; <named-content xmlns:xlink="http://www.w3.org/1999/xlink" content-type="dwc:institutional_code" xlink:type="simple">NCHUZOOL</named-content> 15475; Labuan, Malaysia) <bold>H, I</bold> male (18.2 mm; <named-content xmlns:xlink="http://www.w3.org/1999/xlink" content-type="dwc:institutional_code" xlink:type="simple">NCHUZOOL</named-content> 15705; Hong Kong) <bold>G–I</bold> color in life. Scale bars: 2.0 mm.</p></caption><graphic xmlns:xlink="http://www.w3.org/1999/xlink" xlink:href="zookeys-877-001-g006.jpg" position="float" orientation="portrait" xlink:type="simple" id="oo_343949.jpg"><uri content-type="original_file" xlink:type="simple">https://binary.pensoft.net/fig/343949</uri></graphic></fig><fig id="F7" position="float" orientation="portrait"><object-id xmlns:xlink="http://www.w3.org/1999/xlink" content-type="doi" xlink:type="simple">10.3897/zookeys.877.38300.figure7</object-id><object-id xmlns:xlink="http://www.w3.org/1999/xlink" content-type="arpha" xlink:type="simple">E89FFDCF-6D61-51BE-B348-EF5FB6365C48</object-id><label>Figure 7.</label><caption><p><italic><tp:taxon-name><tp:taxon-name-part taxon-name-part-type="genus" reg="Metaplax">Metaplax</tp:taxon-name-part> <tp:taxon-name-part taxon-name-part-type="species" reg="elegans">elegans</tp:taxon-name-part></tp:taxon-name></italic> De Man, 1888 (<bold>A–D</bold><named-content xmlns:xlink="http://www.w3.org/1999/xlink" content-type="dwc:institutional_code" xlink:type="simple">NCHUZOOL</named-content> 15496, male, 12.7 mm), right <abbrev xmlns:xlink="http://www.w3.org/1999/xlink" xlink:title="male first gonopods" id="ABBRID0EZCBI" xlink:type="simple">G1</abbrev>; <italic><tp:taxon-name><tp:taxon-name-part taxon-name-part-type="genus" reg="Metaplax">M.</tp:taxon-name-part> <tp:taxon-name-part taxon-name-part-type="species" reg="longipes">longipes</tp:taxon-name-part></tp:taxon-name></italic> Stimpson, 1858 (<bold>E–H</bold><named-content xmlns:xlink="http://www.w3.org/1999/xlink" content-type="dwc:institutional_code" xlink:type="simple">ZRC</named-content> 2019.0581, male, 14.9 mm), right <abbrev xmlns:xlink="http://www.w3.org/1999/xlink" xlink:title="male first gonopods" id="ABBRID0ESDBI" xlink:type="simple">G1</abbrev>; <italic><tp:taxon-name><tp:taxon-name-part taxon-name-part-type="genus" reg="Metaplax">M.</tp:taxon-name-part> <tp:taxon-name-part taxon-name-part-type="species" reg="sheni">sheni</tp:taxon-name-part></tp:taxon-name></italic> Gordon, 1930 (<bold>I–L</bold><named-content xmlns:xlink="http://www.w3.org/1999/xlink" content-type="dwc:institutional_code" xlink:type="simple">NCHUZOOL</named-content> 15466, male, 9.9 mm), right <abbrev xmlns:xlink="http://www.w3.org/1999/xlink" xlink:title="male first gonopods" id="ABBRID0ELEBI" xlink:type="simple">G1</abbrev>; and <italic><tp:taxon-name><tp:taxon-name-part taxon-name-part-type="genus" reg="Metaplax">M.</tp:taxon-name-part> <tp:taxon-name-part taxon-name-part-type="species" reg="tredecim">tredecim</tp:taxon-name-part></tp:taxon-name></italic> Tweedie, 1950 (<bold>M–P</bold> paratype, <named-content xmlns:xlink="http://www.w3.org/1999/xlink" content-type="dwc:institutional_code" xlink:type="simple">ZRC</named-content> 1964.7.14.4-18, 16.2 mm), left <abbrev xmlns:xlink="http://www.w3.org/1999/xlink" xlink:title="male first gonopods" id="ABBRID0EEFBI" xlink:type="simple">G1</abbrev>. Scale bars: 0.5 mm (<bold>A–H, M–P</bold>); 0.2 mm (<bold>I–L</bold>).</p></caption><graphic xmlns:xlink="http://www.w3.org/1999/xlink" xlink:href="zookeys-877-001-g007.jpg" position="float" orientation="portrait" xlink:type="simple" id="oo_343950.jpg"><uri content-type="original_file" xlink:type="simple">https://binary.pensoft.net/fig/343950</uri></graphic></fig></tp:treatment-sec><tp:treatment-sec><!--Section generated to contain objects referenced in tp:taxon-treatment.--><fig id="F2" position="float" orientation="portrait"><object-id xmlns:xlink="http://www.w3.org/1999/xlink" content-type="doi" xlink:type="simple">10.3897/zookeys.877.38300.figure2</object-id><object-id xmlns:xlink="http://www.w3.org/1999/xlink" content-type="arpha" xlink:type="simple">8A5AB100-3A64-5C07-A9A4-39D47EFC4ECF</object-id><label>Figure 2.</label><caption><p><italic><tp:taxon-name><tp:taxon-name-part taxon-name-part-type="genus" reg="Metaplax">Metaplax</tp:taxon-name-part> <tp:taxon-name-part taxon-name-part-type="species" reg="elegans">elegans</tp:taxon-name-part></tp:taxon-name></italic> De Man, 1888 (<bold>A–C</bold><named-content xmlns:xlink="http://www.w3.org/1999/xlink" content-type="dwc:institutional_code" xlink:type="simple">NCHUZOOL</named-content> 15496, male, 12.7 mm), <italic><tp:taxon-name><tp:taxon-name-part taxon-name-part-type="genus" reg="Metaplax">M.</tp:taxon-name-part> <tp:taxon-name-part taxon-name-part-type="species" reg="longipes">longipes</tp:taxon-name-part></tp:taxon-name></italic> Stimpson, 1858 (<bold>D–F</bold><named-content xmlns:xlink="http://www.w3.org/1999/xlink" content-type="dwc:institutional_code" xlink:type="simple">ZRC</named-content> 2019.0581, male, 14.9 mm), <italic><tp:taxon-name><tp:taxon-name-part taxon-name-part-type="genus" reg="Metaplax">M.</tp:taxon-name-part> <tp:taxon-name-part taxon-name-part-type="species" reg="sheni">sheni</tp:taxon-name-part></tp:taxon-name></italic> Gordon, 1930 (<bold>G–I</bold><named-content xmlns:xlink="http://www.w3.org/1999/xlink" content-type="dwc:institutional_code" xlink:type="simple">NCHUZOOL</named-content> 15466, male, 9.9 mm), and <italic><tp:taxon-name><tp:taxon-name-part taxon-name-part-type="genus" reg="Metaplax">M.</tp:taxon-name-part> <tp:taxon-name-part taxon-name-part-type="species" reg="tredecim">tredecim</tp:taxon-name-part></tp:taxon-name></italic> Tweedie, 1950 (<bold>J–L</bold> paratype, <named-content xmlns:xlink="http://www.w3.org/1999/xlink" content-type="dwc:institutional_code" xlink:type="simple">ZRC</named-content> 1964.7.14.4-18, 16.2 mm). <bold>A, D, G, J, A</bold> carapace <bold>B, E, H, K</bold> left infraorbital ridge <bold>C, F, I, L</bold> outer view of right cheliped. Scale bars: 1.0 mm.</p></caption><graphic xmlns:xlink="http://www.w3.org/1999/xlink" xlink:href="zookeys-877-001-g002.jpg" position="float" orientation="portrait" xlink:type="simple" id="oo_343945.jpg"><uri content-type="original_file" xlink:type="simple">https://binary.pensoft.net/fig/343945</uri></graphic></fig><fig id="F1" position="float" orientation="portrait"><object-id xmlns:xlink="http://www.w3.org/1999/xlink" content-type="doi" xlink:type="simple">10.3897/zookeys.877.38300.figure1</object-id><object-id xmlns:xlink="http://www.w3.org/1999/xlink" content-type="arpha" xlink:type="simple">8E5D5F37-84A5-5F76-A772-F21F7486C3A6</object-id><label>Figure 1.</label><caption><p>Collection sites (solid symbols) for species of the genus <italic><tp:taxon-name><tp:taxon-name-part taxon-name-part-type="genus" reg="Metaplax">Metaplax</tp:taxon-name-part></tp:taxon-name></italic> used in this study: green rhombus for <italic><tp:taxon-name><tp:taxon-name-part taxon-name-part-type="genus" reg="Metaplax">M.</tp:taxon-name-part> <tp:taxon-name-part taxon-name-part-type="species" reg="elegans">elegans</tp:taxon-name-part></tp:taxon-name></italic>; red circles for <italic><tp:taxon-name><tp:taxon-name-part taxon-name-part-type="genus" reg="Metaplax">M.</tp:taxon-name-part> <tp:taxon-name-part taxon-name-part-type="species" reg="longipes">longipes</tp:taxon-name-part></tp:taxon-name></italic>; blue triangles for <italic><tp:taxon-name><tp:taxon-name-part taxon-name-part-type="genus" reg="Metaplax">M.</tp:taxon-name-part> <tp:taxon-name-part taxon-name-part-type="species" reg="sheni">sheni</tp:taxon-name-part></tp:taxon-name></italic>; and purple squares for <italic><tp:taxon-name><tp:taxon-name-part taxon-name-part-type="genus" reg="Metaplax">M.</tp:taxon-name-part> <tp:taxon-name-part taxon-name-part-type="species" reg="tredecim">tredecim</tp:taxon-name-part></tp:taxon-name></italic>. Empty symbols mean the additional records from references (see synonym lists for each species).</p></caption><graphic xmlns:xlink="http://www.w3.org/1999/xlink" xlink:href="zookeys-877-001-g001.jpg" position="float" orientation="portrait" xlink:type="simple" id="oo_343944.jpg"><uri content-type="original_file" xlink:type="simple">https://binary.pensoft.net/fig/343944</uri></graphic></fig><table-wrap id="T2" position="float" orientation="portrait"><label>Table 2.</label><caption><p>Comparison of characters among four species of <italic><tp:taxon-name><tp:taxon-name-part taxon-name-part-type="genus" reg="Metaplax">Metaplax</tp:taxon-name-part></tp:taxon-name></italic> from East Asia and northern Vietnam.</p></caption><table id="TID0EMLBI" rules="all"><tbody><tr><th rowspan="1" colspan="1">Characters</th><th rowspan="1" colspan="1">
                      <italic><tp:taxon-name><tp:taxon-name-part taxon-name-part-type="genus" reg="Metaplax">M.</tp:taxon-name-part> <tp:taxon-name-part taxon-name-part-type="species" reg="elegans">elegans</tp:taxon-name-part></tp:taxon-name></italic>
                    </th><th rowspan="1" colspan="1">
                      <italic><tp:taxon-name><tp:taxon-name-part taxon-name-part-type="genus" reg="Metaplax">M.</tp:taxon-name-part> <tp:taxon-name-part taxon-name-part-type="species" reg="longipes">longipes</tp:taxon-name-part></tp:taxon-name></italic>
                    </th><th rowspan="1" colspan="1">
                      <italic><tp:taxon-name><tp:taxon-name-part taxon-name-part-type="genus" reg="Metaplax">M.</tp:taxon-name-part> <tp:taxon-name-part taxon-name-part-type="species" reg="sheni">sheni</tp:taxon-name-part></tp:taxon-name></italic>
                    </th><th rowspan="1" colspan="1">
                      <italic><tp:taxon-name><tp:taxon-name-part taxon-name-part-type="genus" reg="Metaplax">M.</tp:taxon-name-part> <tp:taxon-name-part taxon-name-part-type="species" reg="tredecim">tredecim</tp:taxon-name-part></tp:taxon-name></italic>
                    </th></tr><tr><td rowspan="1" colspan="1">lateral margin</td><td rowspan="1" colspan="1">five teeth</td><td rowspan="1" colspan="1">five teeth</td><td rowspan="1" colspan="1">five teeth</td><td rowspan="1" colspan="1">five teeth</td></tr><tr><td rowspan="1" colspan="1">infraorbital ridge</td><td rowspan="1" colspan="1">46–61 tubercles in males (lateral 20 vertically elongated); 33–42 isomorphic tubercles in females</td><td rowspan="1" colspan="1">7–13 tubercles in males (mesial ones broad, and gradually decreasing in size); 14–22 isomorphic tubercles in females</td><td rowspan="1" colspan="1">16–20 tubercles in males (mesial ones broad, decreasing in size laterally; mesial-most one more than twice the breadth of the next)</td><td rowspan="1" colspan="1">13–20 tubercles in males (mesial ones broad and decreasing in size, lateral 4–5 roughly same size); 20–27 isomorphic tubercles in females</td></tr><tr><td rowspan="1" colspan="1">cheliped</td><td rowspan="1" colspan="1">palm 2.2 times as long as broad, total length of palm nearly 1.8 times than length of dactyl, cutting edge of dactylus with distinct large teeth</td><td rowspan="1" colspan="1">palm 2.3 times as long as broad, length of palm nearly 1.3 times than length of dactyl, cutting edge of dactylus with low triangular molar, pollex unarmed</td><td rowspan="1" colspan="1">markedly elongated, palm 2.8 times as long as broad, length of palm nearly 2.0 times than length of dactylus, cutting edge of dactylus with triangular molar</td><td rowspan="1" colspan="1">palm 2.3 times as long as broad, length of palm nearly 1.6 times than length of dactyl, cutting edge of both fingers unarmed</td></tr><tr><td rowspan="1" colspan="1">ambulatory legs</td><td rowspan="1" colspan="1">short, broad</td><td rowspan="1" colspan="1">long, slender</td><td rowspan="1" colspan="1">long, slender</td><td rowspan="1" colspan="1">long, slender</td></tr></tbody></table></table-wrap></tp:treatment-sec><ref-list><ref id="B9"><mixed-citation xmlns:xlink="http://www.w3.org/1999/xlink" xlink:type="simple"><person-group><name name-style="western"><surname>Choy</surname><given-names>SC</given-names></name><name name-style="western"><surname>Booth</surname><given-names>WE</given-names></name></person-group> (<year>1994</year>) <article-title>Prolonged inundation and ecological changes in an <italic><tp:taxon-name><tp:taxon-name-part taxon-name-part-type="genus">Avicennia</tp:taxon-name-part></tp:taxon-name></italic> mangrove: implications for conservation and management.</article-title><source>Hydrobiologia</source><volume>285</volume>: <fpage>237</fpage>–<lpage>247</lpage>. <ext-link xlink:type="simple" ext-link-type="doi" xlink:href="10.1007/BF00005670">https://doi.org/10.1007/BF00005670</ext-link></mixed-citation></ref><ref id="B15"><mixed-citation xmlns:xlink="http://www.w3.org/1999/xlink" xlink:type="simple"><person-group><name name-style="western"><surname>Davie</surname><given-names>PJF</given-names></name><name name-style="western"><surname>Nguyen</surname><given-names>VX</given-names></name></person-group> (<year>2003</year>) <article-title>A new species of <italic><tp:taxon-name><tp:taxon-name-part taxon-name-part-type="genus">Metaplax</tp:taxon-name-part></tp:taxon-name></italic> (<tp:taxon-name><tp:taxon-name-part taxon-name-part-type="subphylum">Crustacea</tp:taxon-name-part></tp:taxon-name>: <tp:taxon-name><tp:taxon-name-part taxon-name-part-type="infraorder">Brachyura</tp:taxon-name-part></tp:taxon-name>: <tp:taxon-name><tp:taxon-name-part taxon-name-part-type="family">Varunidae</tp:taxon-name-part></tp:taxon-name>: <tp:taxon-name><tp:taxon-name-part taxon-name-part-type="subfamily">Cyclograpsinae</tp:taxon-name-part></tp:taxon-name>) from Vietnam.</article-title><source>Raffles Bulletin of Zoology</source><volume>51</volume>: <fpage>379</fpage>–<lpage>386</lpage>.</mixed-citation></ref><ref id="B56"><mixed-citation xmlns:xlink="http://www.w3.org/1999/xlink" xlink:type="simple"><person-group><name name-style="western"><surname>Ng</surname><given-names>PKL</given-names></name><name name-style="western"><surname>Guinot</surname><given-names>D</given-names></name><name name-style="western"><surname>Davie</surname><given-names>PJF</given-names></name></person-group> (<year>2008</year>) <article-title>Systema Brachyurorum: Part I. An annotated checklist of extant brachyuran crabs of the world.</article-title><source>Raffles Bulletin of Zoology, Supplement</source><volume>17</volume>: <fpage>1</fpage>–<lpage>296</lpage>.</mixed-citation></ref><ref id="B94"><mixed-citation xmlns:xlink="http://www.w3.org/1999/xlink" xlink:type="simple"><person-group><name name-style="western"><surname>Yang</surname><given-names>SL</given-names></name><name name-style="western"><surname>Chen</surname><given-names>HL</given-names></name><name name-style="western"><surname>Jiang</surname><given-names>W</given-names></name></person-group> (<year>2008</year>) <article-title><tp:taxon-name><tp:taxon-name-part taxon-name-part-type="infraorder">Brachyura</tp:taxon-name-part></tp:taxon-name>.</article-title> In: <person-group><name name-style="western"><surname>Liu</surname><given-names>RY</given-names></name></person-group> (<role>Ed.</role>) <issue-title>Checklist of marine biota of China seas.</issue-title><source>Science Press, Beijing</source>, <fpage>76</fpage>–<lpage>810</lpage>. [In Chinese]</mixed-citation></ref><ref id="B13"><mixed-citation xmlns:xlink="http://www.w3.org/1999/xlink" xlink:type="simple"><person-group><name name-style="western"><surname>Dai</surname><given-names>AY</given-names></name><name name-style="western"><surname>Yang</surname><given-names>SL</given-names></name><name name-style="western"><surname>Song</surname><given-names>YZ</given-names></name><name name-style="western"><surname>Chen</surname><given-names>GX</given-names></name></person-group> (<year>1986</year>) <source>Crabs of the China seas.</source><publisher-name>China Ocean Press</publisher-name>, <publisher-loc>Beijing</publisher-loc>, <size units="page">568 pp</size>. [74 pls] [In Chinese]</mixed-citation></ref><ref id="B12"><mixed-citation xmlns:xlink="http://www.w3.org/1999/xlink" xlink:type="simple"><person-group><name name-style="western"><surname>Dai</surname><given-names>AY</given-names></name><name name-style="western"><surname>Yang</surname><given-names>SL</given-names></name></person-group> (<year>1991</year>) <source>Crabs of the China Seas.</source><publisher-name>China Ocean Press</publisher-name>, <publisher-loc>Beijing</publisher-loc>, <size units="page">608 pp</size>. [74 pls]</mixed-citation></ref><ref id="B8"><mixed-citation xmlns:xlink="http://www.w3.org/1999/xlink" xlink:type="simple"><person-group><name name-style="western"><surname>Chertoprud</surname><given-names>ES</given-names></name><name name-style="western"><surname>Spiridonov</surname><given-names>VA</given-names></name><name name-style="western"><surname>Marin</surname><given-names>IN</given-names></name><name name-style="western"><surname>Mokievsky</surname><given-names>VO</given-names></name></person-group> (<year>2012</year>) <article-title>Brachyuran crabs (<tp:taxon-name><tp:taxon-name-part taxon-name-part-type="subphylum">Crustacea</tp:taxon-name-part></tp:taxon-name><tp:taxon-name><tp:taxon-name-part taxon-name-part-type="order">Decapoda</tp:taxon-name-part></tp:taxon-name><tp:taxon-name><tp:taxon-name-part taxon-name-part-type="infraorder">Brachyura</tp:taxon-name-part></tp:taxon-name>) of the mangrove intertidal zone of southern Vietnam.</article-title> In: <person-group><name name-style="western"><surname>Britayev</surname><given-names>TA</given-names></name><name name-style="western"><surname>Pavlov</surname><given-names>DS</given-names></name></person-group> (<role>Eds</role>) <issue-title>Benthic Fauna of the Bay of Nhatrang, Southern Vietnam.</issue-title><source>KMK Scientific Press Ltd., Moscow, Vol. 2</source>, <fpage>258</fpage>–<lpage>295</lpage>.</mixed-citation></ref><ref id="B85"><mixed-citation xmlns:xlink="http://www.w3.org/1999/xlink" xlink:type="simple"><person-group><name name-style="western"><surname>Tweedie</surname><given-names>MWF</given-names></name></person-group> (<year>1950</year>) <article-title>Grapsoid crabs from Labuan and Sarawak.</article-title><source>Sarawak Museum Journal</source><volume>5</volume>: <fpage>338</fpage>–<lpage>369</lpage>.</mixed-citation></ref></ref-list></tp:taxon-treatment>
